# Supplementary material for: Cardiology clinic visit increases likelihood of evidence‐based cholesterol prescribing in severe hypercholesterolemia
Source: Clin Cardiol. 2020 Dec 23;44(2):186–92. doi: 10.1002/clc.23521 (PMC7852174; doi:10.1002/clc.23521)
Supplement: Supplementary file 1 — Appendix A ASCVD definition [file CLC-44-186-s001.xlsx]

## Sheet: ASCVD - MI Grouper
External ID	Name	Id	ICD-9-CM	ICD-10-CM	ICD-10-CA	ICD-10-UK	ICD-10-AM	A&E Diagnoses	ICD-10-THL	ICPC-2	ICD-O-3	ICD-10-GM	ICD-9-CM Supplemental	ICD-10-BE
1092305	2 or more angina events in past 24 hours (HCC)	992305	413.9	I20.9
376208	2-vessel coronary artery disease	276208	414	I25.10
363545	3-vessel CAD	263545	414	I25.10
363546	3-vessel coronary artery disease	263546	414	I25.10
295032	Abdominal aortic atherosclerosis (HCC)	195032	440	I70.0
1133504	Abnormal vision as late effect of cerebrovascular disease	1033504	438.7	I69.998, H53.9
1402067	Abnormality of gait as late effect of cerebrovascular accident (CVA)	1302067	438.89	I69.398, R26.9
1413346	Abnormality of gait as late effect of stroke	1313346	438.89	I69.398, R26.9
369974	Abnormality of gait following cerebrovascular accident	269974	438.89, 781.2	I69.398, R26.9
1289808	Abnormality of gait following cerebrovascular accident (CVA)	1189808	438.89, 781.2	I69.398, R26.9
1104968	Aborted myocardial infarction (HCC)	1004968	411.1	I20.0
317392	Ac cerebral infarction assoc w/ CSVT (HCC)	217392	434.01	I63.6
317391	Ac cerebral infarction w/ ischemia (HCC)	217391	434.91	I63.89
317414	Ac isch multi vasc territories stroke (HCC)	217414	434.91	I63.89
317413	Ac isch multifocal ant circ stroke (HCC)	217413	434.91	I63.529
859911	Ac isch multifocal ant circ stroke, left (HCC)	759911	434.91	I63.522
822127	Ac isch multifocal ant circ stroke, right (HCC)	722127	434.91	I63.521
754461	Ac isch multifocal ant circ stroke, unspecified laterality (HCC)	654461	434.91	I63.529
317416	Ac ischemic VBA cerebellar stroke (HCC)	217416	434.91	I63.29
314253	Ac subendocardial MI of inferior wall	214253	410.7
1496065	ACC/AHA stage B congestive heart failure due to ischemic cardiomyopathy (HCC)	1396065	428.0, 414.8	I50.9, I25.5
1496834	ACC/AHA stage B systolic heart failure due to ischemic cardiomyopathy (HCC)	1396834	428.9, 414.8	I50.20, I25.5
1496097	ACC/AHA stage C congestive heart failure due to ischemic cardiomyopathy (HCC)	1396097	428.0, 414.8	I50.9, I25.5
1496832	ACC/AHA stage C systolic heart failure due to ischemic cardiomyopathy (HCC)	1396832	428.9, 414.8	I50.20, I25.5
274087	Accelerated coronary artery disease in transplanted heart	174087	414.06	I25.811
234058	Accelerating angina (HCC)	134058	411.1	I20.0
260357	Accident cerebrovascular	160357	434.91
260358	Accident, acute cerebrovascular	160358	434.91
260359	Accident, brain vascular	160359	436
260360	Accident, cerebrovascular	160360	434.91
260361	Accidents, acute cerebrovascular	160361	434.91
260362	Accidents, brain vascular	160362	436
260363	Accidents, cerebrovascular	160363	434.91
441072	Acquired cardiovascular disorders during pregnancy, childbirth and the puerperium	341072	648.60, 429.2	O99.419, I25.10
1598341	Acquired obstruction of coronary sinus (HCC)	1498341	411.81	I24.0
1586391	Acquired occlusion of coronary sinus (HCC)	1486391	411.81	I24.0
1110463	Acquired renal artery stenosis (HCC)	1010463	440.1	I70.1
259805	ACS (acute coronary syndrome) (HCC)	159805	411.1	I24.9
272264	Acute and Subacute Ischemic Heart Disease	172264	414.9
314681	Acute and subacute ischemic heart disease (HCC)	214681	411.89	I24.8
272268	Acute angina (HCC)	172268	413.9	I20.9
316189	Acute anterior circulation TIA	216189	435.9	G45.8
315857	Acute anterior circulation transient ischemic attack	215857	435.9	G45.8
287286	Acute anterior myocardial infarction (HCC)	187286	410.1	I21.09
457540	Acute anterior wall MI (HCC)	357540	410.1	I21.09
128798	Acute anteroapical myocardial infarction (HCC)	28798	410.1	I21.09
212302	Acute anterolateral myocardial infarction (HCC)	112302	410	I21.09
457541	Acute anterolateral wall MI (HCC)	357541	410	I21.09
128799	Acute anteroseptal myocardial infarction (HCC)	28799	410.1	I21.09
315480	Acute arterial ischemic stroke, multifocal, anterior circulation (HCC)	215480	434.91	I63.529
822846	Acute arterial ischemic stroke, multifocal, anterior circulation, left (HCC)	722846	434.91	I63.522
872448	Acute arterial ischemic stroke, multifocal, anterior circulation, right (HCC)	772448	434.91	I63.521
892762	Acute arterial ischemic stroke, multifocal, anterior circulation, unspecified laterality (HCC)	792762	434.91	I63.529
315484	Acute arterial ischemic stroke, multifocal, mult vascular territories (HCC)	215484	434.91	I63.89
438323	Acute arterial ischemic stroke, multifocal, multiple vascular territories (HCC)	338323	434.91	I63.89
315482	Acute arterial ischemic stroke, multifocal, posterior circulation (HCC)	215482	434.91	I63.539
837800	Acute arterial ischemic stroke, multifocal, posterior circulation, left (HCC)	737800	434.91	I63.532
756248	Acute arterial ischemic stroke, multifocal, posterior circulation, right (HCC)	656248	434.91	I63.531
835233	Acute arterial ischemic stroke, multifocal, posterior circulation, unspecified laterality (HCC)	735233	434.91	I63.539
315476	Acute arterial ischemic stroke, vertebrobasilar, brainstem (HCC)	215476	434.91	I63.219, I63.22
1021511	Acute arterial ischemic stroke, vertebrobasilar, brainstem, left (HCC)	921511	434.91	I63.212, I63.22
1004549	Acute arterial ischemic stroke, vertebrobasilar, brainstem, right (HCC)	904549	434.91	I63.211, I63.22
1011082	Acute arterial ischemic stroke, vertebrobasilar, brainstem, unspecified laterality (HCC)	911082	434.91	I63.219, I63.22
315474	Acute arterial ischemic stroke, vertebrobasilar, cerebellar (HCC)	215474	434.91	I63.29
315478	Acute arterial ischemic stroke, vertebrobasilar, thalamic (HCC)	215478	434.91	I63.219, I63.22
1015116	Acute arterial ischemic stroke, vertebrobasilar, thalamic, left (HCC)	915116	434.91	I63.212, I63.22
1011490	Acute arterial ischemic stroke, vertebrobasilar, thalamic, right (HCC)	911490	434.91	I63.211, I63.22
1009506	Acute arterial ischemic stroke, vertebrobasilar, thalamic, unspecified laterality (HCC)	909506	434.91	I63.219, I63.22
317390	Acute bilat watershed infarction (HCC)	217390	434.91	I63.89
315958	Acute bilateral cerebral infarction in a watershed distribution (HCC)	215958	434.91	I63.89
370242	Acute brainstem infarction (HCC)	270242	434.91	I63.89
491461	Acute cardioembolic stroke (HCC)	391461	434.11	I63.9
316503	Acute cerebral infarction (HCC)	216503	434.91	I63.9
315962	Acute cerebral infarction associated with systemic hypoxia or ischemia (HCC)	215962	434.91	I63.89
1592880	Acute cerebral ischemia	1492880	437.1	I67.82
316475	Acute cerebral venous infarction (HCC)	216475	434.91	I63.89
440052	Acute cerebral venous infarction associated with cerebral sinovenous thrombosis (HCC)	340052	434.01	I63.6
316408	Acute cerebral venous infarction associated with CSVT (HCC)	216408	434.01	I63.6
192413	Acute cerebrovasc insuf	92413	437.1
276890	Acute cerebrovascul insuff, transient focal neurologic signs/symptoms	176890	435.9	G45.8
1289769	Acute cerebrovascular accident (CVA) (HCC)	1189769	434.91	I63.9
1289770	Acute cerebrovascular accident (CVA) of cerebellum (HCC)	1189770	434.91	I63.9
260364	Acute cerebrovascular accident (HCC)	160364	434.91	I63.9
365678	Acute cerebrovascular accident of cerebellum (HCC)	265678	434.91	I63.9
260365	Acute cerebrovascular accidents	160365	434.91
182599	Acute cerebrovascular insufficiency	82599	437.1	I67.81
276891	Acute cerebrovascular insufficiency transient focal neurologic deficit	176891	435.9	G45.8
436945	Acute cerebrovascular insufficiency with transient focal neurological signs and symptoms	336945	435.9	G45.8
363219	Acute cervical arteriopathy associated with mass lesion	263219	433.9
376426	Acute complication of myocardial infarction (HCC)	276426	429.79	I23.8, I21.9
922274	Acute confusional state of cerebrovascular origin	822274	437.1, 293.0	I67.89, F05
246520	Acute coronary artery obstruction without MI (HCC)	146520	411.81	I24.0
246519	Acute coronary artery obstruction without myocardial infarction (HCC)	146519	411.81	I24.0
435147	Acute coronary artery obstruction without or not resulting in myocardial infarction	335147	411.81
128790	Acute coronary insufficiency	28790	411.81
272266	Acute coronary insufficiency (HCC)	172266	411.89	I24.8
272267	Acute coronary insufficiency syndrome (HCC)	172267	411.1	I20.0
411.81.ICD-9-CM	Acute coronary occlusion without mycocardial infarction	4973	411.81	IMO0001
378701	Acute coronary occlusion without myocardial infarction (HCC)	278701	411.81	I24.0
248125	Acute coronary syndrome (HCC)	148125	411.1	I24.9
1604839	Acute coronary syndrome with high troponin (HCC)	1504839	411.1	I24.9
1604840	Acute coronary syndrome without high troponin (HCC)	1504840	411.1	I24.9
286306	Acute coronary syndromes (HCC)	186306	411.1	I24.9
I24.0	Acute coronary thrombosis not resulting in myocardial infarction	449557		I24.0
379820	Acute coronary thrombosis not resulting in myocardial infarction (HCC)	279820	411.81	I24.0
1028279	Acute CVA (cerebrovascular accident) (HCC)	928279	434.91	I63.9
287733	Acute CVA (cerebrovascular accident) due to Hgb-S disease	187733	434.91
287727	Acute CVA (cerebrovascular accident) due to Hgb-S disease (HCC)	187727	434.91, 282.61	I63.9, D57.1
1004400	Acute CVA (cerebrovascular accident) due to hgb-s disease, with acute chest syndrome	904400	434.91, 282.62, 517.3
1013279	Acute CVA (cerebrovascular accident) due to hgb-s disease, with splenic sequestration	913279	434.91, 282.61, 289.52
1015928	Acute CVA (cerebrovascular accident) due to hgb-s disease, with unspecified crisis	915928	434.91, 282.62
287731	Acute CVA (cerebrovascular accident) due to sickle-cell disease	187731	434.91
287724	Acute CVA (cerebrovascular accident) due to sickle-cell disease (HCC)	187724	434.91, 282.61	I63.9, D57.1
1019045	Acute CVA (cerebrovascular accident) due to sickle-cell disease, with acute chest syndrome	919045	434.91, 282.62, 517.3
1008547	Acute CVA (cerebrovascular accident) due to sickle-cell disease, with splenic sequestration	908547	434.91, 282.61, 289.52
1020487	Acute CVA (cerebrovascular accident) due to sickle-cell disease, with unspecified crisis	920487	434.91, 282.62
1087727	Acute diastolic heart failure secondary to coronary artery disease (HCC)	987727	428.31	I50.31, I25.10
370254	Acute embolic stroke (HCC)	270254	434.11	I63.9
317406	Acute global cerebral infarction (HCC)	217406	434.91	I63.89
315966	Acute global diffuse cerebral infarction (HCC)	215966	434.91	I63.89
365704	Acute hemiparesis (HCC)	265704	436, 342.90	G81.90
912958	Acute hemorrhagic infarction of brain (HCC)	812958	434.91	I63.89
315859	Acute idiopathic cerebral venous infarction (HCC)	215859	434.91	I63.89
188100	Acute ill-defined cerebrovascular disease	88100	436	I67.89
128752	Acute infarction of papillary muscle (HCC)	28752	410.8	I21.9
212345	Acute inferior myocardial infarction (HCC)	112345	410.4	I21.19
286259	Acute inferolateral myocardial infarction (HCC)	186259	410.2	I21.19
373200	Acute inferoposterior myocardial infarction (HCC)	273200	410.3	I21.19
272355	Acute ischaemic heart disease	172355	410.9
311879	Acute ischaemic heart disease NOS	211879	410.9
307489	Acute ischaemic heart disease, unspecified	207489	410.9
1594883	Acute ischemic cerebrovascular accident (CVA) involving anterior cerebral artery territory (HCC)	1494883	434.91	I63.529
1594178	Acute ischemic cerebrovascular accident (CVA) involving left middle cerebral artery territory (HCC)	1494178	434.91	I63.512
1595135	Acute ischemic cerebrovascular accident (CVA) involving middle cerebral artery territory (HCC)	1495135	434.91	I63.519
1595111	Acute ischemic cerebrovascular accident (CVA) involving posterior cerebral artery territory (HCC)	1495111	434.91	I63.539
1594179	Acute ischemic cerebrovascular accident (CVA) involving right middle cerebral artery territory (HCC)	1494179	434.91	I63.511
272973	Acute ischemic heart dis NEC	172973	411.89
272353	Acute ischemic heart dis NEC	172353	410.9
128789	Acute ischemic heart disease	28789	411.81
272351	Acute ischemic heart disease (HCC)	172351	410.9	I24.9
272354	Acute ischemic heart disease NEC	172354	410.9
I24.9	Acute ischemic heart disease, unspecified	464016		I24.9
1346574	Acute ischemic heart disease, unspecified (HCC)	1246574	410.9	I24.9
316004	Acute ischemic left ACA stroke (HCC)	216004	434.91	I63.522
914249	Acute ischemic left anterior cerebral artery (ACA) stroke (HCC)	814249	434.91	I63.522
316006	Acute ischemic left ICA stroke (HCC)	216006	434.91	I63.232
914250	Acute ischemic left internal carotid artery (ICA) stroke (HCC)	814250	434.91	I63.232
316008	Acute ischemic left MCA stroke (HCC)	216008	434.91	I63.512
914251	Acute ischemic left middle cerebral artery (MCA) stroke (HCC)	814251	434.91	I63.512
316010	Acute ischemic left PCA stroke (HCC)	216010	434.91	I63.532
469415	Acute ischemic left posterior cerebral artery (PCA) stroke (HCC)	369415	434.91	I63.532
469414	Acute ischemic left posterior cerebral artery stroke (HCC)	369414	434.91	I63.532
316012	Acute ischemic multifocal anterior circulation stroke (HCC)	216012	434.91	I63.529
1089942	Acute ischemic multifocal anterior circulation stroke involving left-sided vessel (HCC)	989942	434.91	I63.522
1089963	Acute ischemic multifocal anterior circulation stroke involving right-sided vessel (HCC)	989963	434.91	I63.521
781855	Acute ischemic multifocal anterior circulation stroke, left (HCC)	681855	434.91	I63.522
817371	Acute ischemic multifocal anterior circulation stroke, right (HCC)	717371	434.91	I63.521
874820	Acute ischemic multifocal anterior circulation stroke, unspecified laterality (HCC)	774820	434.91	I63.529
1448105	Acute ischemic multifocal left-sided anterior circulation stroke (HCC)	1348105	434.91	I63.522
1448108	Acute ischemic multifocal left-sided posterior circulation stroke (HCC)	1348108	434.91	I63.532
316014	Acute ischemic multifocal multiple vascular territories stroke (HCC)	216014	434.91	I63.89
316016	Acute ischemic multifocal posterior circulation stroke (HCC)	216016	434.91	I63.539
1089935	Acute ischemic multifocal posterior circulation stroke involving left-sided vessel (HCC)	989935	434.91	I63.532
1089959	Acute ischemic multifocal posterior circulation stroke involving right-sided vessel (HCC)	989959	434.91	I63.531
717593	Acute ischemic multifocal posterior circulation stroke, left (HCC)	617593	434.91	I63.532
888056	Acute ischemic multifocal posterior circulation stroke, right (HCC)	788056	434.91	I63.531
880172	Acute ischemic multifocal posterior circulation stroke, unspecified laterality (HCC)	780172	434.91	I63.539
1448107	Acute ischemic multifocal right-sided anterior circulation stroke (HCC)	1348107	434.91	I63.521
1448109	Acute ischemic multifocal right-sided posterior circulation stroke (HCC)	1348109	434.91	I63.531
316017	Acute ischemic right ACA stroke (HCC)	216017	434.91	I63.521
914252	Acute ischemic right anterior cerebral artery (ACA) stroke (HCC)	814252	434.91	I63.521
316020	Acute ischemic right ICA stroke (HCC)	216020	434.91	I63.231
914253	Acute ischemic right internal carotid artery (ICA) stroke (HCC)	814253	434.91	I63.231
316024	Acute ischemic right MCA stroke (HCC)	216024	434.91	I63.511
914254	Acute ischemic right middle cerebral artery (MCA) stroke (HCC)	814254	434.91	I63.511
316026	Acute ischemic right PCA stroke (HCC)	216026	434.91	I63.531
914255	Acute ischemic right posterior cerebral artery (PCA) stroke (HCC)	814255	434.91	I63.531
316352	Acute ischemic stroke (HCC)	216352	434.91	I63.9
317415	Acute ischemic VBA brainstem stroke (HCC)	217415	434.91	I63.219, I63.22
1008041	Acute ischemic VBA brainstem stroke, left (HCC)	908041	434.91	I63.212, I63.22
1024456	Acute ischemic VBA brainstem stroke, right (HCC)	924456	434.91	I63.211, I63.22
1010429	Acute ischemic VBA brainstem stroke, unspecified laterality (HCC)	910429	434.91	I63.219, I63.22
317417	Acute ischemic VBA thalamic stroke (HCC)	217417	434.91	I63.219, I63.22
1011386	Acute ischemic VBA thalamic stroke, left (HCC)	911386	434.91	I63.212, I63.22
1011232	Acute ischemic VBA thalamic stroke, right (HCC)	911232	434.91	I63.211, I63.22
1013336	Acute ischemic VBA thalamic stroke, unspecified laterality (HCC)	913336	434.91	I63.219, I63.22
316029	Acute ischemic vertebrobasilar artery brainstem stroke (HCC)	216029	434.91	I63.219, I63.22
1089914	Acute ischemic vertebrobasilar artery brainstem stroke involving left-sided vessel (HCC)	989914	434.91	I63.212, I63.22
1089946	Acute ischemic vertebrobasilar artery brainstem stroke involving right-sided vessel (HCC)	989946	434.91	I63.211, I63.22
1025081	Acute ischemic vertebrobasilar artery brainstem stroke, left (HCC)	925081	434.91	I63.212, I63.22
1018162	Acute ischemic vertebrobasilar artery brainstem stroke, right (HCC)	918162	434.91	I63.211, I63.22
1013568	Acute ischemic vertebrobasilar artery brainstem stroke, unspecified laterality (HCC)	913568	434.91	I63.219, I63.22
316030	Acute ischemic vertebrobasilar artery cerebellar stroke (HCC)	216030	434.91	I63.29
316031	Acute ischemic vertebrobasilar artery thalamic stroke (HCC)	216031	434.91	I63.219, I63.22
1089927	Acute ischemic vertebrobasilar artery thalamic stroke involving left-sided vessel (HCC)	989927	434.91	I63.212, I63.22
1089962	Acute ischemic vertebrobasilar artery thalamic stroke involving right-sided vessel (HCC)	989962	434.91	I63.211, I63.22
1016043	Acute ischemic vertebrobasilar artery thalamic stroke, left (HCC)	916043	434.91	I63.212, I63.22
1012807	Acute ischemic vertebrobasilar artery thalamic stroke, right (HCC)	912807	434.91	I63.211, I63.22
1009604	Acute ischemic vertebrobasilar artery thalamic stroke, unspecified laterality (HCC)	909604	434.91	I63.219, I63.22
373033	Acute lack of blood supply to heart	273033	411.1
373039	Acute lack of blood supply to heart	273039	410.9
370269	Acute lacunar infarction (HCC)	270269	434.91	I63.81
365710	Acute lacunar stroke (HCC)	265710	434.91	I63.81
287291	Acute lateral myocardial infarction (HCC)	187291	410.5	I21.29
457567	Acute lateral wall myocardial infarction (HCC)	357567	410.5	I21.29
317418	Acute left ACA ischemic stroke (HCC)	217418	434.91	I63.522
315467	Acute left arterial ischemic stroke, ACA (anterior cerebral artery) (HCC)	215467	434.91	I63.522
315459	Acute left arterial ischemic stroke, ICA (internal carotid artery) (HCC)	215459	434.91	I63.232
317419	Acute left ICA ischemic stroke (HCC)	217419	434.91	I63.232
317463	Acute left PCA stroke (HCC)	217463	434.91	I63.532
226253	Acute MI	126253	410.8
212367	Acute MI (HCC)	112367	410.9	I21.9
251213	Acute MI anterior lateral episode care unspec	151213	410
251214	Acute MI anterior lateral first episode care	151214	410.01
251215	Acute MI anterior lateral subsequent episode care (HCC)	151215	410.02	I21.09
251216	Acute MI anterior wall episode care unspec	151216	410.1
251217	Acute MI anterior wall first episode care (HCC)	151217	410.11	I21.09
251218	Acute MI anterior wall subsequent episode care (HCC)	151218	410.12	I21.09
251225	Acute MI inferior episode care unspec	151225	410.4
251226	Acute MI inferior first episode care	151226	410.41
251219	Acute MI inferior lateral episode care unspec	151219	410.2
251220	Acute MI inferior lateral first episode care (HCC)	151220	410.21	I21.19
251221	Acute MI inferior lateral subsequent episode care (HCC)	151221	410.22	I21.19
251222	Acute MI inferior posterior episode care unspec	151222	410.3
251223	Acute MI inferior posterior first episode care	151223	410.31
251224	Acute MI inferior posterior subsequent episode care (HCC)	151224	410.32	I21.19
251227	Acute MI inferior subsequent episode care (HCC)	151227	410.42	I21.19
251228	Acute MI lateral episode care unspec	151228	410.5
251229	Acute MI lateral first episode care	151229	410.51
251230	Acute MI lateral subsequent episode care (HCC)	151230	410.52	I21.29
274314	Acute MI NEC episode care unspec	174314	410.8
274317	Acute MI NEC first episode care	174317	410.81
274319	Acute MI NEC subsequent episode care	174319	410.82
251231	Acute MI NOS episode care unspec	151231	410.9
251232	Acute MI NOS subsequent episode care	151232	410.92
375714	Acute MI, anterior wall (HCC)	275714	410.1	I21.09
377312	Acute MI, anterior wall, initial episode of care (HCC)	277312	410.11	I21.09
377316	Acute MI, anterior wall, subsequent episode of care (HCC)	277316	410.12	I21.09
375717	Acute MI, anterolateral wall (HCC)	275717	410	I21.09
377315	Acute MI, anterolateral wall, initial episode of care (HCC)	277315	410.01	I21.09
377317	Acute MI, anterolateral wall, subsequent episode of care (HCC)	277317	410.02	I21.09
377320	Acute MI, inferior wall (HCC)	277320	410.4	I21.19
377321	Acute MI, inferior wall, initial episode of care (HCC)	277321	410.41	I21.19
377322	Acute MI, inferior wall, subsequent episode of care (HCC)	277322	410.42	I21.19
375718	Acute MI, inferolateral wall (HCC)	275718	410.2	I21.19
377313	Acute MI, inferolateral wall, initial episode of care (HCC)	277313	410.21	I21.19
377318	Acute MI, inferolateral wall, subsequent episode of care (HCC)	277318	410.22	I21.19
375719	Acute MI, inferoposterior wall (HCC)	275719	410.3	I21.19
377314	Acute MI, inferoposterior wall, initial episode of care (HCC)	277314	410.31	I21.19
377319	Acute MI, inferoposterior wall, subsequent episode of care (HCC)	277319	410.32	I21.19
375715	Acute MI, initial	275715	410.91	I21.9
377323	Acute MI, lateral wall (HCC)	277323	410.5	I21.29
377324	Acute MI, lateral wall, initial episode of care (HCC)	277324	410.51	I21.29
377325	Acute MI, lateral wall, subsequent episode of care (HCC)	277325	410.52	I21.29
379116	Acute MI, other inferior wall	279116	410.4	I21.19
379114	Acute MI, other lateral wall	279114	410.5	I21.29
379115	Acute MI, other lateral wall, initial episode of care	279115	410.51	I21.29
378715	Acute MI, other lateral wall, subsequent episode of care	278715	410.52	I21.29
378718	Acute MI, other specified site	278718	410.8	I21.29
378716	Acute MI, other specified site, initial episode of care	278716	410.81	I21.29
378717	Acute MI, other specified site, subsequent episode care	278717	410.82	I21.29
375721	Acute MI, subendocardial (HCC)	275721	410.7	I21.4
377328	Acute MI, subendocardial, initial episode of care (HCC)	277328	410.71	I21.4
377329	Acute MI, subendocardial, subsequent episode of care (HCC)	277329	410.72	I21.4
375716	Acute MI, subsequent	275716	410.92	I21.9
375720	Acute MI, true posterior wall (HCC)	275720	410.6	I21.29
377326	Acute MI, true posterior wall, initial episode of care (HCC)	277326	410.61	I21.29
377327	Acute MI, true posterior wall, subsequent episode of care (HCC)	277327	410.62	I21.29
260657	Acute myocardial infarct	160657	410.9
1090405	Acute myocardial infarct greater than 3 months ago	990405	412	I25.2
200683	Acute myocardial infarction	100683	410.8
128796	Acute myocardial infarction (HCC)	28796	410.9	I21.9
1112145	Acute myocardial infarction due to left coronary artery occlusion (HCC)	1012145	410.8	I21.9
1112055	Acute myocardial infarction due to right coronary artery occlusion (HCC)	1012055	410.3	I21.9
1107164	Acute myocardial infarction involving left anterior descending (LAD) coronary artery (HCC)	1007164	410.11	I21.02
1590407	Acute myocardial infarction involving left anterior descending (LAD) coronary artery, unspecified MI type (HCC)	1490407	410.11	I21.02
1107196	Acute myocardial infarction involving left circumflex coronary artery (HCC)	1007196	410.81	I21.21
1590408	Acute myocardial infarction involving left circumflex coronary artery, unspecified MI type (HCC)	1490408	410.81	I21.21
416425	Acute myocardial infarction involving left coronary artery (HCC)	316425	410.9	I21.9
1107150	Acute myocardial infarction involving left main coronary artery (HCC)	1007150	410.11	I21.01
1590409	Acute myocardial infarction involving left main coronary artery, unspecified MI type (HCC)	1490409	410.11	I21.01
1355310	Acute myocardial infarction involving other coronary artery	1255310	410.8	I21.29
1355311	Acute myocardial infarction involving other coronary artery of anterior wall	1255311	410.1	I21.09
1590410	Acute myocardial infarction involving other coronary artery of anterior wall, unspecified MI type (HCC)	1490410	410.1	I21.09
1355337	Acute myocardial infarction involving other coronary artery of inferior wall	1255337	410.4	I21.19
1590411	Acute myocardial infarction involving other coronary artery of inferior wall, unspecified MI type (HCC)	1490411	410.4	I21.19
1590412	Acute myocardial infarction involving other coronary artery, unspecified MI type (HCC)	1490412	410.8	I21.29
416426	Acute myocardial infarction involving right coronary artery (HCC)	316426	410.9	I21.11
1590413	Acute myocardial infarction involving right coronary artery, unspecified MI type (HCC)	1490413	410.9	I21.11
128797	Acute myocardial infarction of anterior wall (HCC)	28797	410.1	I21.09
1477014	Acute myocardial infarction of anterior wall involving right ventricle (HCC)	1377014	410.1	I21.09
198398	Acute myocardial infarction of anterior wall, initial episode of care (HCC)	98398	410.11	I21.09
433269	Acute myocardial infarction of anterior wall, subsequent episode of care (HCC)	333269	410.12	I21.09
1028661	Acute myocardial infarction of anterior wall, subsequent to initial episode of care (HCC)	928661	410.12	I21.09
148300	Acute myocardial infarction of anterolateral wall (HCC)	48300	410	I21.09
410.00.ICD-9-CM	Acute myocardial infarction of anterolateral wall, episode of care unspecified	4930	410	I21.09
410.01.ICD-9-CM	Acute myocardial infarction of anterolateral wall, initial episode of care (HCC)	4931	410.01	I21.09
410.02.ICD-9-CM	Acute myocardial infarction of anterolateral wall, subsequent episode of care (HCC)	4932	410.02	I21.09
1028663	Acute myocardial infarction of anterolateral wall, subsequent to initial episode of care (HCC)	928663	410.02	I21.09
128804	Acute myocardial infarction of apical-lateral wall (HCC)	28804	410.5	I21.29
128810	Acute myocardial infarction of atrium (HCC)	28810	410.8	I21.9
128805	Acute myocardial infarction of basal-lateral wall (HCC)	28805	410.5	I21.29
128801	Acute myocardial infarction of diaphragmatic wall (HCC)	28801	410.4	I21.19
128806	Acute myocardial infarction of high lateral wall (HCC)	28806	410.5	I21.29
128800	Acute myocardial infarction of inferior wall (HCC)	28800	410.4	I21.19
1477033	Acute myocardial infarction of inferior wall involving right ventricle (HCC)	1377033	410.4	I21.19
198399	Acute myocardial infarction of inferior wall, initial episode of care (HCC)	98399	410.41	I21.19
433270	Acute myocardial infarction of inferior wall, subsequent episode of care (HCC)	333270	410.42	I21.19
1028664	Acute myocardial infarction of inferior wall, subsequent to initial episode of care (HCC)	928664	410.42	I21.19
148301	Acute myocardial infarction of inferolateral wall (HCC)	48301	410.2	I21.19
410.20.ICD-9-CM	Acute myocardial infarction of inferolateral wall, episode of care unspecified	4938	410.2	I21.19
410.21.ICD-9-CM	Acute myocardial infarction of inferolateral wall, initial episode of care (HCC)	4939	410.21	I21.19
410.22.ICD-9-CM	Acute myocardial infarction of inferolateral wall, subsequent episode of care (HCC)	4940	410.22	I21.19
1028665	Acute myocardial infarction of inferolateral wall, subsequent to initial episode of care (HCC)	928665	410.22	I21.19
128802	Acute myocardial infarction of inferoposterior wall (HCC)	28802	410.3	I21.19
410.30.ICD-9-CM	Acute myocardial infarction of inferoposterior wall, episode of care unspecified	4942	410.3	I21.19
410.31.ICD-9-CM	Acute myocardial infarction of inferoposterior wall, initial episode of care (HCC)	4943	410.31	I21.19
410.32.ICD-9-CM	Acute myocardial infarction of inferoposterior wall, subsequent episode of care (HCC)	4944	410.32	I21.19
1028666	Acute myocardial infarction of inferoposterior wall, subsequent to initial episode of care (HCC)	928666	410.32	I21.19
128803	Acute myocardial infarction of lateral wall (HCC)	28803	410.5	I21.29
198400	Acute myocardial infarction of lateral wall, initial episode of care (HCC)	98400	410.51	I21.29
433271	Acute myocardial infarction of lateral wall, subsequent episode of care (HCC)	333271	410.52	I21.29
1028667	Acute myocardial infarction of lateral wall, subsequent to initial episode of care (HCC)	928667	410.52	I21.29
264033	Acute myocardial infarction of other anterior wall	164033	410.1
1274707	Acute myocardial infarction of other anterior wall	1174707	410.1	I21.09
410.10.ICD-9-CM	Acute myocardial infarction of other anterior wall, episode of care unspecified	4934	410.1	I21.09
410.11.ICD-9-CM	Acute myocardial infarction of other anterior wall, initial episode of care	4935	410.11	I21.09
410.12.ICD-9-CM	Acute myocardial infarction of other anterior wall, subsequent episode of care	4936	410.12	I21.09
1278025	Acute myocardial infarction of other anterior wall, subsequent to initial episode of care	1178025	410.12	I21.09
148302	Acute myocardial infarction of other inferior wall	48302	410.4
1274435	Acute myocardial infarction of other inferior wall	1174435	410.4	I21.19
410.40.ICD-9-CM	Acute myocardial infarction of other inferior wall, episode of care unspecified	4946	410.4	I21.19
410.41.ICD-9-CM	Acute myocardial infarction of other inferior wall, initial episode of care	4947	410.41	I21.19
410.42.ICD-9-CM	Acute myocardial infarction of other inferior wall, subsequent episode of care	4948	410.42	I21.19
1278026	Acute myocardial infarction of other inferior wall, subsequent to initial episode of care	1178026	410.42	I21.19
148303	Acute myocardial infarction of other lateral wall	48303	410.5
410.50.ICD-9-CM	Acute myocardial infarction of other lateral wall, episode of care unspecified	4950	410.5	I21.29
410.51.ICD-9-CM	Acute myocardial infarction of other lateral wall, initial episode of care	4951	410.51	I21.29
410.52.ICD-9-CM	Acute myocardial infarction of other lateral wall, subsequent episode of care	4952	410.52	I21.29
1028668	Acute myocardial infarction of other lateral wall, subsequent to initial episode of care	928668	410.52	I21.29
416092	Acute myocardial infarction of other sites, initial episode of care	316092	410.81	I21.29
274313	Acute myocardial infarction of other specified sites	174313	410.8
1274436	Acute myocardial infarction of other specified sites	1174436	410.8	I21.29
410.80.ICD-9-CM	Acute myocardial infarction of other specified sites, episode of care unspecified	4962	410.8	I21.29
410.81.ICD-9-CM	Acute myocardial infarction of other specified sites, initial episode of care	4963	410.81	I21.29
410.82.ICD-9-CM	Acute myocardial infarction of other specified sites, subsequent episode of care	4964	410.82	I21.29
1278027	Acute myocardial infarction of other specified sites, subsequent to initial episode of care	1178027	410.82	I21.29
128809	Acute myocardial infarction of posterobasal wall (HCC)	28809	410.6	I21.29
128807	Acute myocardial infarction of posterolateral wall (HCC)	28807	410.5	I21.29
287395	Acute myocardial infarction of right ventricle (HCC)	187395	410.8	I21.9
437268	Acute myocardial infarction of right ventricle, subsequent episode of care	337268	410.92	I21.9
1028669	Acute myocardial infarction of right ventricle, subsequent to initial episode of care	928669	410.92	I21.9
128811	Acute myocardial infarction of septum (HCC)	28811	410.8	I21.29
128812	Acute myocardial infarction of septum alone (HCC)	28812	410.8	I21.29
428141	Acute myocardial infarction of unspecified site, initial episode of care	328141	410.91
428142	Acute myocardial infarction of unspecified site, subsequent episode of care	328142	410.92
313967	Acute myocardial infarction unspecified	213967	410.9
287311	Acute myocardial infarction with rupture of free wall (HCC)	187311	410.9	I21.9, I23.3
364750	Acute myocardial infarction with rupture of ventricle (HCC)	264750	410.9	I23.3
372860	Acute myocardial infarction with ventricular rupture (HCC)	272860	410.9	I23.3
198401	Acute myocardial infarction, initial episode of care	98401	410.81
198403	Acute myocardial infarction, initial episode of care (HCC)	98403	410.91	I21.9
171434	Acute myocardial infarction, of anterolateral wall	71434	410
429479	Acute myocardial infarction, of anterolateral wall, episode of care unspecified	329479	410
429480	Acute myocardial infarction, of anterolateral wall, initial episode of care	329480	410.01
429481	Acute myocardial infarction, of anterolateral wall, subsequent episode of care (HCC)	329481	410.02	I21.09
171435	Acute myocardial infarction, of inferolateral wall	71435	410.2
429485	Acute myocardial infarction, of inferolateral wall, episode of care unspecified	329485	410.2
429486	Acute myocardial infarction, of inferolateral wall, initial episode of care (HCC)	329486	410.21	I21.19
429487	Acute myocardial infarction, of inferolateral wall, subsequent episode of care (HCC)	329487	410.22	I21.19
171436	Acute myocardial infarction, of inferoposterior wall	71436	410.3
429488	Acute myocardial infarction, of inferoposterior wall, episode of care unspecified	329488	410.3
429489	Acute myocardial infarction, of inferoposterior wall, initial episode of care	329489	410.31
429490	Acute myocardial infarction, of inferoposterior wall, subsequent episode of care (HCC)	329490	410.32	I21.19
429482	Acute myocardial infarction, of other anterior wall, episode of care unspecified	329482	410.1
429483	Acute myocardial infarction, of other anterior wall, initial episode of care	329483	410.11
429484	Acute myocardial infarction, of other anterior wall, subsequent episode of care	329484	410.12
171437	Acute myocardial infarction, of other inferior wall	71437	410.4
429491	Acute myocardial infarction, of other inferior wall, episode of care unspecified	329491	410.4
429492	Acute myocardial infarction, of other inferior wall, initial episode of care	329492	410.41
429493	Acute myocardial infarction, of other inferior wall, subsequent episode of care	329493	410.42
171438	Acute myocardial infarction, of other lateral wall	71438	410.5
429494	Acute myocardial infarction, of other lateral wall, episode of care unspecified	329494	410.5
429495	Acute myocardial infarction, of other lateral wall, initial episode of care	329495	410.51
429496	Acute myocardial infarction, of other lateral wall, subsequent episode of care	329496	410.52
274312	Acute myocardial infarction, of other specified sites	174312	410.8
441238	Acute myocardial infarction, of other specified sites, episode of care unspecified	341238	410.8
441239	Acute myocardial infarction, of other specified sites, initial episode of care	341239	410.81
441240	Acute myocardial infarction, of other specified sites, subsequent episode of care	341240	410.82
171440	Acute myocardial infarction, subendocardial infarction (HCC)	71440	410.7	I21.4
410.70.ICD-9-CM	Acute myocardial infarction, subendocardial infarction, episode of care unspecified	4958	410.7	I21.4
410.71.ICD-9-CM	Acute myocardial infarction, subendocardial infarction, initial episode of care (HCC)	4959	410.71	I21.4
410.72.ICD-9-CM	Acute myocardial infarction, subendocardial infarction, subsequent episode of care (HCC)	4960	410.72	I21.4
198402	Acute myocardial infarction, subsequent episode of care	98402	410.82
198404	Acute myocardial infarction, subsequent episode of care (HCC)	98404	410.92	I21.9
1028670	Acute myocardial infarction, subsequent to initial episode of care (HCC)	928670	410.92	I21.9
171439	Acute myocardial infarction, true posterior wall infarction (HCC)	71439	410.6	I21.29
410.60.ICD-9-CM	Acute myocardial infarction, true posterior wall infarction, episode of care unspecified	4954	410.6	I21.29
410.61.ICD-9-CM	Acute myocardial infarction, true posterior wall infarction, initial episode of care (HCC)	4955	410.61	I21.29
430198	Acute myocardial infarction, true posterior wall infarction, sub sequent episode of care	330198	410.62
410.62.ICD-9-CM	Acute myocardial infarction, true posterior wall infarction, subsequent episode of care	4956	410.62	IMO0001
307492	Acute myocardial infarction, unspecified	207492	410.9
1588309	Acute myocardial infarction, unspecified (HCC)	1488309	410.9	I21.9
1590414	Acute myocardial infarction, unspecified MI type, unspecified artery (HCC)	1490414	410.9	I21.9
252285	Acute myocardial infarction, unspecified site	152285	410.9
410.90.ICD-9-CM	Acute myocardial infarction, unspecified site, episode of care unspecified	4966	410.9	I21.9
410.91.ICD-9-CM	Acute myocardial infarction, unspecified site, initial episode of care	4967	410.91	I21.9
410.92.ICD-9-CM	Acute myocardial infarction, unspecified site, subsequent episode of care	4968	410.92	I21.9
374190	Acute myocardial ischemia (HCC)	274190	410.9	I24.9
287306	Acute non Q wave MI (myocardial infarction), initial episode of care (HCC)	187306	410.71	I21.4
287308	Acute non Q wave MI (myocardial infarction), subsequent episode	187308	IMO0001	I21.4
286260	Acute non Q wave myocardial infarction (HCC)	186260	410.7	I21.4
287305	Acute non Q wave myocardial infarction, initial episode of care (HCC)	187305	410.71	I21.4
287307	Acute non Q wave myocardial infarction, subsequent episode of care	187307	410.72	I21.4
1028671	Acute non Q wave myocardial infarction, subsequent to initial episode of care	928671	410.72	I21.4
364366	Acute non-Q wave anterolateral myocardial infarction (HCC)	264366	410.7	I21.4
373883	Acute non-Q wave infarction (HCC)	273883	410.7	I21.4
364737	Acute non-Q wave myocardial infarction of anterolateral wall (HCC)	264737	410.7	I21.4
1605440	Acute non-Q wave myocardial infarction of anteroseptal wall (HCC)	1505440	410.7	I21.4
924468	Acute non-Q wave myocardial infarction of inferior wall (HCC)	824468	410.7	I21.4
927659	Acute non-Q wave myocardial infarction of inferolateral wall (HCC)	827659	410.7	I21.4
925393	Acute non-Q wave myocardial infarction of lateral wall (HCC)	825393	410.7	I21.4
1097609	Acute non-Q wave non-ST elevation myocardial infarction (HCC)	997609	410.7	I21.4
1407106	Acute non-Q wave non-ST elevation myocardial infarction (NSTEMI) (HCC)	1307106	410.7	I21.4
1097530	Acute non-Q wave ST elevation myocardial infarction (STEMI)	997530	410.7	I21.3
1097442	Acute non-Q wave ST elevation myocardial infarction (STEMI) involving left anterior descending (LAD) coronary artery	997442	410.8	I21.02
1097533	Acute non-Q wave ST elevation myocardial infarction (STEMI) involving left circumflex coronary artery	997533	410.8	I21.21
1110262	Acute non-Q wave ST elevation myocardial infarction (STEMI) involving left coronary artery	1010262	410.1	I21.01
1097534	Acute non-Q wave ST elevation myocardial infarction (STEMI) involving left main coronary artery	997534	410.1	I21.01
1097608	Acute non-Q wave ST elevation myocardial infarction (STEMI) involving right coronary artery	997608	410.1	I21.11
494164	Acute non-Q-wave MI <8 weeks prior, subsequent admission after initial	394164	410.72	IMO0002
494163	Acute non-Q-wave myocardial infarction in prior 8 weeks, subsequent admission after initial	394163	410.72	IMO0002
1408725	Acute non-ST elevation myocardial infarction (NSTEMI) (HCC)	1308725	410.7	I21.4
373885	Acute non-ST segment elevation myocardial infarction (HCC)	273885	410.7	I21.4
1595960	Acute non-ST segment elevation myocardial infarction (NSTEMI) following previous myocardial infarction (HCC)	1495960	410.7	I22.2
914052	Acute non-ST segment elevation myocardial infarction (STEMI) following previous myocardial infarction	814052	IMO0001	I22.9
440151	Acute non-ST-elevation MI following previous MI	340151	410.92
272348	Acute non-ST-elevation MI following previous MI (HCC)	172348	410.7	I22.2
255807	Acute non-ST-elevation myocardial infarction (HCC)	155807	410.7	I21.4
494162	Acute non-ST-elevation myocardial infarction in prior 8 weeks, subsequent admission after initial	394162	410.72	IMO0002
494910	Acute non-STEMI < 8 weeks prior, subsequent admission after initial	394910	410.72	IMO0002
255806	Acute non-ST-segment elevation myocardial infarction (HCC)	155806	410.7	I21.4
494121	Acute nontransmural anterior wall MI < 8 weeks prior, post-hosp f/u	394121	410.72	IMO0002
128814	Acute nontransmural infarction (HCC)	28814	410.7	I21.4
368275	Acute nontransmural inferior myocardial infarction (HCC)	268275	410.71	I21.4
494124	Acute nontransmural inferior wall MI < 8 weeks prior, post-hosp f/u	394124	410.72	IMO0002
494128	Acute nontransmural lateral wall MI < 8 weeks prior, post-hosp f/u	394128	410.72	IMO0002
494158	Acute nontransmural MI < 8 weeks prior, post-hosp f/u	394158	410.72	IMO0002
494161	Acute nontransmural MI < 8 weeks prior, subsequent admission after initial	394161	410.72	IMO0002
495066	Acute nontransmural MI < 8 weeks prior, subsequent admit after initial	395066	410.72	IMO0002
1602574	Acute nontransmural myocardial infarction (HCC)	1502574	410.7	I21.4
494157	Acute nontransmural myocardial infarction in prior 8 weeks, post-hospitalization followup	394157	410.72	IMO0002
494159	Acute nontransmural myocardial infarction in prior 8 weeks, subsequent admission after initial	394159	410.72	IMO0002
494596	Acute nontransmural myocardial infarction of anterior wall (HCC)	394596	410.7	I21.4
494120	Acute nontransmural myocardial infarction of anterior wall in prior 8 weeks, post-hospitalization followup	394120	410.72	IMO0002
494123	Acute nontransmural myocardial infarction of inferior wall in prior 8 weeks, post-hospitalization followup	394123	410.72	IMO0002
494127	Acute nontransmural myocardial infarction of lateral wall in prior 8 weeks, post-hospitalization followup	394127	410.72	IMO0002
370280	Acute occipital temporal infarction (HCC)	270280	434.91	I63.9
1583588	Acute occlusion of artery	1483588	444.9	I70.90
1586429	Acute occlusion of coronary artery without myocardial infarction (HCC)	1486429	411.81	I24.0
1128289	Acute on chronic diastolic heart failure due to coronary artery disease (HCC)	1028289	428.33, 414.00	I50.33, I25.10
1087932	Acute on chronic diastolic heart failure secondary to coronary artery disease (HCC)	987932	428.33, 414.00	I50.33, I25.10
336633	Acute or subacute form of ischemic heart disease (HCC)	236633	411.89	I24.8
212399	Acute papillary muscle infarction (HCC)	112399	410.8	I21.9
315855	Acute posterior circulation transient ischemic attack	215855	435.9	G45.8
287294	Acute posterior myocardial infarction (HCC)	187294	410.6	I21.29
925628	Acute Q wave myocardial infarction (HCC)	825628	410.9	I21.3
1097430	Acute Q wave myocardial infarction involving left anterior descending (LAD) coronary artery (HCC)	997430	410.1	I21.02
1097434	Acute Q wave myocardial infarction involving left circumflex coronary artery (HCC)	997434	410.8	I21.21
1109952	Acute Q wave myocardial infarction involving left coronary artery (HCC)	1009952	410.1	I21.01
1097435	Acute Q wave myocardial infarction involving left main coronary artery (HCC)	997435	410.1	I21.01
1097436	Acute Q wave myocardial infarction involving right coronary artery (HCC)	997436	410.1	I21.11
927950	Acute Q wave myocardial infarction of anterolateral wall (HCC)	827950	410.01	I21.09
922665	Acute Q wave myocardial infarction of anteroseptal wall (HCC)	822665	410.1	I21.09
923376	Acute Q wave myocardial infarction of inferior wall (HCC)	823376	410.4	I21.19
926149	Acute Q wave myocardial infarction of inferolateral wall (HCC)	826149	410.2	I21.19
923948	Acute Q wave myocardial infarction of lateral wall (HCC)	823948	410.5	I21.29
912765	Acute reversible ischemic neurologic deficit (HCC)	812765	434.91	I63.9
317462	Acute right ACA stroke (HCC)	217462	434.91	I63.521
315469	Acute right arterial ischemic stroke, ACA (anterior cerebral artery) (HCC)	215469	434.91	I63.521
914199	Acute right arterial ischemic stroke, anterior cerebral artery (ACA) (HCC)	814199	434.91	I63.521
315461	Acute right arterial ischemic stroke, ICA (internal carotid artery) (HCC)	215461	434.91	I63.231
914134	Acute right arterial ischemic stroke, internal carotid artery (ICA) (HCC)	814134	434.91	I63.231
315465	Acute right arterial ischemic stroke, MCA (middle cerebral artery) (HCC)	215465	434.91	I63.511
914135	Acute right arterial ischemic stroke, middle cerebral artery (MCA) (HCC)	814135	434.91	I63.511
315472	Acute right arterial ischemic stroke, PCA (posterior cerebral artery) (HCC)	215472	434.91	I63.531
317461	Acute right MCA stroke (HCC)	217461	434.91	I63.511
317464	Acute right PCA stroke (HCC)	217464	434.91	I63.531
373201	Acute right ventricular myocardial infarction (HCC)	273201	410.8	I21.9
410255	Acute septal myocardial infarction (HCC)	310255	410.8	I21.29
316422	Acute spont intraparenchymal hemorrhage assoc w/ arterial infarction	216422	434.91
316421	Acute spont intraparenchymal hemorrhage assoc w/ arterial infarction (HCC)	216421	432.9, 434.91	I62.9, I63.9
316430	Acute spont intraparenchymal hemorrhage assoc w/ venous infarction	216430	434.91
316429	Acute spont intraparenchymal hemorrhage assoc w/ venous infarction (HCC)	216429	432.9, 434.91	I62.9, I63.6
438652	Acute spontaneous intraparenchymal intracranial hemorrhage associated with arterial infarction	338652	434.91
438342	Acute spontaneous intraparenchymal intracranial hemorrhage associated with arterial infarction (HCC)	338342	432.9, 434.91	I62.9, I63.9
438654	Acute spontaneous intraparenchymal intracranial hemorrhage associated with venous infarction	338654	434.91
438345	Acute spontaneous intraparenchymal intracranial hemorrhage associated with venous infarction (HCC)	338345	432.9, 434.91	I62.9, I63.6
1093797	Acute ST elevation myocardial infarction (HCC)	993797	410.9	I21.3
1100340	Acute ST elevation myocardial infarction (STEMI) (HCC)	1000340	410.9	I21.3
1593835	Acute ST elevation myocardial infarction (STEMI) due to occlusion of circumflex coronary artery (HCC)	1493835	410.8	I21.21
1290396	Acute ST elevation myocardial infarction (STEMI) due to occlusion of left coronary artery (HCC)	1190396	410.9	I21.3
1290654	Acute ST elevation myocardial infarction (STEMI) due to occlusion of right coronary artery (HCC)	1190654	410.9	I21.3
1110252	Acute ST elevation myocardial infarction (STEMI) involving anomalous left coronary artery (HCC)	1010252	410.1	I21.01
1140629	Acute ST elevation myocardial infarction (STEMI) involving left anterior descending (LAD) coronary artery (HCC)	1040629	410.1	I21.02
1413365	Acute ST elevation myocardial infarction (STEMI) involving left anterior descending (LAD) coronary artery without development of Q waves (HCC)	1313365	410.8	I21.02
1100285	Acute ST elevation myocardial infarction (STEMI) involving left anterior descending coronary artery (HCC)	1000285	410.1	I21.02
1097437	Acute ST elevation myocardial infarction (STEMI) involving left circumflex coronary artery (HCC)	997437	410.8	I21.21
1413370	Acute ST elevation myocardial infarction (STEMI) involving left circumflex coronary artery without development of Q waves (HCC)	1313370	410.8	I21.21
1413371	Acute ST elevation myocardial infarction (STEMI) involving left coronary artery without development of Q waves (HCC)	1313371	410.1	I21.01
1100286	Acute ST elevation myocardial infarction (STEMI) involving left main coronary artery (HCC)	1000286	410.1	I21.01
1413366	Acute ST elevation myocardial infarction (STEMI) involving left main coronary artery without development of Q waves (HCC)	1313366	410.1	I21.01
1148098	Acute ST elevation myocardial infarction (STEMI) involving other coronary artery (HCC)	1048098	410.1	I21.29
1148099	Acute ST elevation myocardial infarction (STEMI) involving other coronary artery of anterior wall (HCC)	1048099	410.1	I21.09
1152828	Acute ST elevation myocardial infarction (STEMI) involving other coronary artery of inferior wall (HCC)	1052828	410.4	I21.19
1097438	Acute ST elevation myocardial infarction (STEMI) involving right coronary artery (HCC)	997438	410.1	I21.11
1413367	Acute ST elevation myocardial infarction (STEMI) involving right coronary artery without development of Q waves (HCC)	1313367	410.1	I21.11
1477030	Acute ST elevation myocardial infarction (STEMI) of anterior wall (HCC)	1377030	410.1	I21.09
1477027	Acute ST elevation myocardial infarction (STEMI) of anterior wall involving right ventricle (HCC)	1377027	410.1	I21.09
1584267	Acute ST elevation myocardial infarction (STEMI) of anteroapical wall (HCC)	1484267	410.1	I21.09
1290490	Acute ST elevation myocardial infarction (STEMI) of anterolateral wall (HCC)	1190490	410.1	I21.09
1290701	Acute ST elevation myocardial infarction (STEMI) of anteroseptal wall (HCC)	1190701	410.1	I21.09
1477019	Acute ST elevation myocardial infarction (STEMI) of inferior wall (HCC)	1377019	410.4	I21.19
1477022	Acute ST elevation myocardial infarction (STEMI) of inferior wall involving right ventricle (HCC)	1377022	410.4	I21.19
1598603	Acute ST elevation myocardial infarction (STEMI) of inferolateral wall (HCC)	1498603	410.2	I21.19
1598526	Acute ST elevation myocardial infarction (STEMI) of inferoposterior wall (HCC)	1498526	410.3	I21.19
1290585	Acute ST elevation myocardial infarction (STEMI) of lateral wall (HCC)	1190585	410.5	I21.29
1290440	Acute ST elevation myocardial infarction (STEMI) of posterior wall (HCC)	1190440	410.6	I21.29
1290477	Acute ST elevation myocardial infarction (STEMI) of posterobasal wall (HCC)	1190477	410.6	I21.29
1290518	Acute ST elevation myocardial infarction (STEMI) of posterolateral wall (HCC)	1190518	410.5	I21.29
1290402	Acute ST elevation myocardial infarction (STEMI) of septum (HCC)	1190402	410.8	I21.29
1413364	Acute ST elevation myocardial infarction (STEMI) without development of Q waves (HCC)	1313364	410.7	I21.3
1215949	Acute ST elevation myocardial infarction (STEMI), unspecified artery (HCC)	1115949	410.9	I21.3
1097439	Acute ST elevation myocardial infarction involving left anterior descending coronary artery (HCC)	997439	410.1	I21.02
1097440	Acute ST elevation myocardial infarction involving left main coronary artery (HCC)	997440	410.1	I21.01
457568	Acute ST segment elevation MI (HCC)	357568	410.9	I21.3
373886	Acute ST segment elevation myocardial infarction (HCC)	273886	410.9	I21.3
314710	Acute ST-elevation myocardial infarction (HCC)	214710	410.9	I21.3
255808	Acute ST-levation myocardial infarction	155808	410.9
260366	Acute stroke	160366	434.91
287729	Acute stroke due to hemoglobin S disease	187729	434.91
287722	Acute stroke due to hemoglobin S disease (HCC)	187722	434.91, 282.61	I63.9, D57.1
1077900	Acute stroke due to hemoglobin S disease with crisis (HCC)	977900	434.91, 282.62	I63.9, D57.00
1024798	Acute stroke due to hemoglobin S disease, with acute chest syndrome	924798	434.91, 282.62, 517.3
1089719	Acute stroke due to hemoglobin S disease, with acute chest syndrome (HCC)	989719	434.91, 282.62, 517.3	I63.9, D57.01
1007342	Acute stroke due to hemoglobin S disease, with splenic sequestration	907342	434.91, 282.61, 289.52
1089489	Acute stroke due to hemoglobin S disease, with splenic sequestration (HCC)	989489	434.91, 282.61, 289.52	I63.9, D57.02
1025194	Acute stroke due to hemoglobin s disease, with unspecified crisis	925194	434.91, 282.62
287732	Acute stroke due to Hgb-S disease	187732	434.91
287726	Acute stroke due to Hgb-S disease (HCC)	187726	434.91, 282.61	I63.9, D57.1
1015740	Acute stroke due to hgb-s disease, with acute chest syndrome	915740	434.91, 282.62, 517.3
1013553	Acute stroke due to hgb-s disease, with splenic sequestration	913553	434.91, 282.61, 289.52
1013430	Acute stroke due to hgb-s disease, with unspecified crisis	913430	434.91, 282.62
287730	Acute stroke due to sickle-cell disease	187730	434.91
287723	Acute stroke due to sickle-cell disease (HCC)	187723	434.91, 282.61	I63.9, D57.1
1004813	Acute stroke due to sickle-cell disease, with acute chest syndrome	904813	434.91, 282.62, 517.3
1024796	Acute stroke due to sickle-cell disease, with splenic sequestration	924796	434.91, 282.61, 289.52
1019226	Acute stroke due to sickle-cell disease, with unspecified crisis	919226	434.91, 282.62
260367	Acute strokes	160367	434.91
255805	Acute ST-segment elevation myocardial infarction (HCC)	155805	410.9	I21.3
128813	Acute subendocardial infarction (HCC)	28813	410.7	I21.4
314332	Acute subendocardial infarction following prior myocardial infarction (HCC)	214332	410.7	I22.8
290510	Acute subendocardial infarction, initial episode of care (HCC)	190510	410.71	I21.4
290511	Acute subendocardial infarction, subsequent episode of care (HCC)	190511	410.72	I21.4
1028672	Acute subendocardial infarction, subsequent to initial episode of care (HCC)	928672	410.72	I21.4
314251	Acute subendocardial MI of ant wall	214251	410.7
415663	Acute subendocardial MI of anterior wall (HCC)	315663	410.7	I21.4
415664	Acute subendocardial MI of inferior wall (HCC)	315664	410.7	I21.4
313968	Acute subendocardial MI, unspec site	213968	410.7
307927	Acute subendocardial myocardial infarction	207927	410.7
314250	Acute subendocardial myocardial infarction of anterior wall (HCC)	214250	410.7	I21.4
314252	Acute subendocardial myocardial infarction of inferior wall (HCC)	214252	410.7	I21.4
309629	Acute subendocardial myocardial infarction, unspecified site	209629	410.7
365732	Acute thalamic infarction (HCC)	265732	434.91	I63.9
1289799	Acute thromboembolic cerebrovascular accident (CVA) (HCC)	1189799	434.11	I63.9
365734	Acute thromboembolic cerebrovascular accident (HCC)	265734	434.11	I63.9
375847	Acute thrombotic stroke (HCC)	275847	434.01	I63.9
365735	Acute thrombus of left ventricle (HCC)	265735	411.81	I24.0
921877	Acute thrombus of left ventricle following MI (HCC)	821877	429.79, 410.82	I23.6
921876	Acute thrombus of left ventricle with acute MI (HCC)	821876	410.8	I21.29
1110006	Acute thrombus of right ventricle (HCC)	1010006	411.81	I24.0
316562	Acute transmural anterior wall MI (HCC)	216562	410.1	I21.09
494936	Acute transmural anterior wall MI < 8 weeks prior, post-hosp f/u	394936	410.12	IMO0002
316565	Acute transmural inferior wall MI (HCC)	216565	410.4	I21.19
494131	Acute transmural inferior wall MI < 8 weeks prior, post-hosp f/u	394131	410.4
494939	Acute transmural inferior wall MI < 8 weeks prior, post-hosp f/u	394939	410.42	IMO0002
316558	Acute transmural MI (HCC)	216558	410.9	I21.3
316563	Acute transmural MI of ant wall	216563	410.1
316566	Acute transmural MI of inf wall	216566	410.4
314798	Acute transmural MI of oth site	214798	410.91
314797	Acute transmural mi of other sites	214797	410.91
316559	Acute transmural MI of uns site	216559	410.9
489398	Acute transmural myocardial infarct anterior wall, initial hospitaliz (HCC)	389398	410.11	I21.09
316557	Acute transmural myocardial infarction (HCC)	216557	410.9	I21.3
316561	Acute transmural myocardial infarction of anterior wall (HCC)	216561	410.1	I21.09
494935	Acute transmural myocardial infarction of anterior wall in prior 8 weeks, post-hospitalization followup	394935	410.12	IMO0002
441124	Acute transmural myocardial infarction of anterior wall, initial hospitalization (HCC)	341124	410.11	I21.09
365738	Acute transmural myocardial infarction of anterolateral wall (HCC)	265738	410.01	I21.09
316564	Acute transmural myocardial infarction of inferior wall (HCC)	216564	410.4	I21.19
494130	Acute transmural myocardial infarction of inferior wall in prior 8 weeks, post-hospitalization followup	394130	410.4
494938	Acute transmural myocardial infarction of inferior wall in prior 8 weeks, post-hospitalization followup	394938	410.42	IMO0002
365739	Acute transmural myocardial infarction of inferolateral wall (HCC)	265739	410.21	I21.19
314796	Acute transmural myocardial infarction of other sites	214796	410.91
316556	Acute transmural myocardial infarction of unspecified site	216556	410.9
458770	Acute true posterior wall myocardial infarction (HCC)	358770	410.6	I21.29
316035	Acute unilateral cerebral infarction in a watershed distribution (HCC)	216035	434.91	I63.89
416258	Acute ventricular septal rupture (HCC)	316258	410.8	I23.3
922979	Acute widespread myocardial infarction (HCC)	822979	410.9	I21.9
436.ICD-9-CM	Acute, but ill-defined, cerebrovascular disease	5153	436	I67.89
253885	Acute, ill-def cerebrovasc dz	153885	436
244448	Additional acute myocardial infarction	144448	410.82
244449	Additional acute myocardial infarction	144449	410.9	I22.9
435137	Additional acute myocardial infarction	335137	410.92
244442	Additional acute myocardial infarction (anterior wall)	144442	410.1	I22.0
333941	Additional acute myocardial infarction (anterior wall)	233941	410.12
361983	Additional acute myocardial infarction (anterolateral wall)	261983	410.02
244444	Additional acute myocardial infarction (anterolateral wall) (HCC)	144444	410.02	I21.09
244436	Additional acute myocardial infarction (inferior wall)	144436	410.4	I22.1
333939	Additional acute myocardial infarction (inferior wall)	233939	410.42
361982	Additional acute myocardial infarction (inferolateral wall)	261982	410.22
244440	Additional acute myocardial infarction (inferolateral wall) (HCC)	144440	410.22	I21.19
361981	Additional acute myocardial infarction (inferoposterior wall)	261981	410.32
244438	Additional acute myocardial infarction (inferoposterior wall) (HCC)	144438	410.32	I21.19
244434	Additional acute myocardial infarction (lateral wall)	144434	410.5	I22.8
333937	Additional acute myocardial infarction (lateral wall)	233937	410.52
244432	Additional acute myocardial infarction (posterior wall)	144432	410.6	I22.8
333935	Additional acute myocardial infarction (posterior wall)	233935	410.62
333942	Additional acute myocardial infarction (subendocardial)	233942	410.72
244446	Additional acute myocardial infarction (subendocardial) (HCC)	144446	410.7	I22.8
244455	Additional heart attack	144455	410.82
244454	Additional heart attack	144454	410.9	I22.9
435138	Additional heart attack	335138	410.92
244445	Additional heart attack (anterolateral wall) (HCC)	144445	410.02	I21.09
244437	Additional heart attack (inferior wall)	144437	410.4	I22.1
333940	Additional heart attack (inferior wall)	233940	410.42
244441	Additional heart attack (inferolateral wall) (HCC)	144441	410.22	I21.19
244439	Additional heart attack (inferoposterior wall) (HCC)	144439	410.32	I21.19
244435	Additional heart attack (lateral wall)	144435	410.5	I22.8
333938	Additional heart attack (lateral wall)	233938	410.52
244433	Additional heart attack (posterior wall)	144433	410.6	I22.8
333936	Additional heart attack (posterior wall)	233936	410.62
333943	Additional heart attack (subendocardial)	233943	410.72
244447	Additional heart attack (subendocardial) (HCC)	144447	410.7	I22.8
1104837	Admitted for acute myocardial infarction (HCC)	1004837	410.91	I21.9
178777	ALMI (anterolateral wall myocardial infarction) (HCC)	78777	410	I21.09
1585544	Alteration in mobility as late effect of cerebrovascular accident (CVA)	1485544	438.89, 781.99	I69.398, R26.9
1585543	Alteration in mobility due to acute cerebrovascular accident (CVA) (HCC)	1485543	434.91, 781.99	I63.9, R26.9
1585525	Alteration of sensation due to acute cerebrovascular accident (CVA) (HCC)	1485525	434.91, 782.0	I63.9, R20.9
986798	Alterations of sensations, late effect of cerebrovascular disease	886798	438.6, 782.0	I69.898, R20.8
1473908	Alterations of sensations, late effect of cerebrovascular disease	1373908	438.6	I69.998, R20.9
438.6.ICD-9-CM	Alterations of sensations, late effect of cerebrovascular disease(438.6)	19167	438.6	I69.998, R20.9
1585542	Altered mobility due to acute stroke (HCC)	1485542	434.91, 781.99	I63.9, R26.9
1585545	Altered mobility due to old stroke	1485545	438.89, 781.99	I69.398, R26.9
1585510	Altered sensation due to acute stroke (HCC)	1485510	434.91, 782.0	I63.9, R20.9
178780	AMI (acute myocardial infarction) (HCC)	78780	410.9	I21.9
262710	AMI anterior wall (HCC)	162710	410.1	I21.09
441230	AMI anterior wall,subseq	341230	410.12
1277640	AMI anterior wall,subseq	1177640	410.12	I21.09
262711	AMI anterolateral wall (HCC)	162711	410	I21.09
441229	AMI anterolateral,subseq	341229	410.02
1277639	AMI anterolateral,subseq	1177639	410.02	I21.09
431420	AMI anterolatrl wall	331420	410
1275032	AMI anterolatrl wall	1175032	410	I21.09
435153	AMI inferior wall (HCC)	335153	410.4	I21.19
441234	AMI inferior wall,subseq	341234	410.42
1277643	AMI inferior wall,subseq	1177643	410.42	I21.19
435154	AMI inferolateral wall (HCC)	335154	410.2	I21.19
441231	AMI inferolateral,subseq	341231	410.22
1277641	AMI inferolateral,subseq	1177641	410.22	I21.19
441233	AMI inferopost, subseq	341233	410.32
1277642	AMI inferopost, subseq	1177642	410.32	I21.19
262712	AMI inferoposterior wall (HCC)	162712	410.3	I21.19
441235	AMI lateral NEC, subseq	341235	410.52
1277644	AMI lateral NEC, subseq	1177644	410.52	I21.29
262713	AMI lateral wall (HCC)	162713	410.5	I21.29
274311	AMI NEC, episd	174311	410.8
431439	AMI NEC, episd	331439	410.8
1275046	AMI NEC, episd	1175046	410.9	I21.9
274316	AMI NEC, initial episd	174316	410.81
431440	AMI NEC, initial episd	331440	410.81
1275047	AMI NEC, initial episd	1175047	410.81	I21.29
274318	AMI NEC, subsequent episd	174318	410.82
431441	AMI NEC, subsequent episd	331441	410.82
1275048	AMI NEC, subsequent episd	1175048	410.82	I21.29
192314	AMI NOS, initial episd	92314	410.91
431442	AMI NOS, subsequent episd	331442	410.92
1275049	AMI NOS, subsequent episd	1175049	410.92	I21.9
436443	AMI NOS, unspecified	336443	410.9
1276975	AMI NOS, unspecified	1176975	410.9	I21.9
263910	AMI sequelae (HCC)	163910	429.79	I23.8
192313	AMI, episd	92313	410.9
290248	Angina	190248	413
151718	Angina	51718	413.9
272145	Angina at rest (HCC)	172145	413.9	I20.8
182512	Angina cardiac	82512	413.9
1584350	Angina concurrent with and due to arteriosclerosis of autologous arterial coronary artery bypass graft (HCC)	1484350	414.05, 413.9	I25.709
1496018	Angina concurrent with and due to arteriosclerosis of CABG (HCC)	1396018	413.9, 414.05	I25.709
1495946	Angina concurrent with and due to arteriosclerosis of coronary artery (HCC)	1395946	413.9, 414.01	I25.119
1495959	Angina concurrent with and due to arteriosclerosis of coronary artery bypass graft (HCC)	1395959	413.9, 414.05	I25.709
413.0.ICD-9-CM	Angina decubitus (HCC)	4977	413	I20.8
1598637	Angina due to arteriosclerosis of autologous vein coronary artery bypass graft (HCC)	1498637	413.9, 414.02	I25.719
151719	Angina effort	51719	413.9	I20.8
128753	Angina of effort (HCC)	28753	413.9	I20.8
185339	Angina pectoris (HCC)	85339	413.9	I20.9
413622	Angina pectoris associated with type 2 diabetes mellitus	313622	413.9
413620	Angina pectoris associated with type 2 diabetes mellitus (HCC)	313620	250.80, 413.9	E11.59, I20.9
192320	Angina pectoris NEC/NOS	92320	413.9
378586	Angina pectoris NEC-NOS	278586	413.9
151720	Angina pectoris syndrome (HCC)	51720	413.9	I20.9
313888	Angina pectoris unspecified	213888	413.9
I20.1	Angina pectoris with documented spasm	468502		I20.1
419769	Angina pectoris with documented spasm (HCC)	319769	413.1	I20.1
174101	Angina pectoris with normal coronary arteriogram (HCC)	74101	413.9	I20.9
1494012	Angina pectoris without myocardial infarction (HCC)	1394012	413.9	I20.9
204671	Angina pectoris, crescendo (HCC)	104671	411.1	I20.0
322585	Angina pectoris, nocturnal (HCC)	222585	413	I20.8
226311	Angina pectoris, preinfarctional	126311	413
212872	Angina pectoris, preinfarctional (HCC)	112872	411.1	I20.0
307499	Angina pectoris, unspecified	207499	413.9
I20.9	Angina pectoris, unspecified	401381		I20.9
1302109	Angina pectoris, unspecified (HCC)	1202109	413.9	I20.9
151733	Angina pectoris, unstable (HCC)	51733	411.1	I20.0
151726	Angina pectoris, variant (HCC)	51726	413.1	I20.1
204672	Angina syndrome, crescendo	104672	411.1
204673	Angina syndrome, preinfarctional	104673	411.1
212873	Angina syndrome, unstable	112873	411.1
226312	Angina syndrome, unstable	126312	413
151734	Angina unstable	51734	411.1
128757	Angina, class I (HCC)	28757	413.9	I20.9
128758	Angina, class II (HCC)	28758	413.9	I20.9
128759	Angina, class III (HCC)	28759	413.9	I20.9
128760	Angina, class IV (HCC)	28760	413.9	I20.9
151735	Angina, crescendo	51735	411.1
170152	Angina, decubitus	70152	413
174102	Angina, microvascular	74102	413.9
212874	Angina, nocturnal	112874	413
151736	Angina, preinfarction	51736	411.1
151737	Angina, preinfarctional (HCC)	51737	411.1	I20.0
204674	Angina, progressive	104674	411.1
254560	Angina, stable	154560	413.9
151738	Angina, unstable	51738	411.1
128761	Anginal chest pain at rest (HCC)	28761	413	I20.8
1402371	Anginal equivalent (HCC)	1302371	413.9	I20.8
151721	Anginal pain (HCC)	51721	413.9	I20.9
128754	Anginal syndrome (HCC)	28754	413.9	I20.9
151722	Anginal syndromes	51722	413.9
174103	Anginas, microvascular	74103	413.9
151739	Anginas, preinfarction	51739	411.1
151740	Anginas, unstable	51740	411.1
151723	Angor pectoris (HCC)	51723	413.9	I20.9
326315	Anoxic-ischemic encephalopathy (HCC)	226315	348.1, 437.1	G93.1, I67.82
312256	Ant cerebral artery syndrome	212256	434.9
321437	Antepartum Cerebrovascular Disorder	221437	436
321433	Antepartum Cerebrovascular Disorders	221433	436
431422	Anter AMI NEC, episd	331422	410.1
1275034	Anter AMI NEC, episd	1175034	410.1	I21.09
431423	Anter AMI NEC, init episd	331423	410.11
1275035	Anter AMI NEC, init episd	1175035	410.11	I21.09
319209	Anter AMI NEC, latr episd	219209	410.1
431424	Anter AMI NEC, latr episd	331424	410.12
1279939	Anterior and lateral ST segment elevation (HCC)	1179939	410	I21.09, I21.29
275526	Anterior cerebral artery syndrome	175526	434.9	G46.1
923464	Anterior cerebral circulation infarction (HCC)	823464	434.91	I63.529
1089956	Anterior cerebral circulation infarction involving left-sided vessel (HCC)	989956	434.91	I63.522
1089939	Anterior cerebral circulation infarction involving right-sided vessel (HCC)	989939	434.91	I63.521
1002886	Anterior cerebral circulation infarction, left (HCC)	902886	434.91	I63.522
992616	Anterior cerebral circulation infarction, right (HCC)	892616	434.91	I63.521
998391	Anterior cerebral circulation infarction, unspecified laterality (HCC)	898391	434.91	I63.529
228408	Anterior choroidal artery infarction (HCC)	128408	434.91	I63.9
129525	Anterior choroidal artery syndrome	29525	433.8	I65.8
988048	Anterior circulation stroke (HCC)	888048	434.91	I63.529
1278060	Anterior circulation stroke of uncertain pathology (HCC)	1178060	434.91	I63.529
999520	Anterior circulation stroke, left	899520	434.91
998783	Anterior circulation stroke, right	898783	434.91
230261	Anterior circulation transient ischemic attack	130261	435.9	G45.8
244685	Anterior myocardial infarction (HCC)	144685	410.1	I21.09
368004	Anterior myocardial infarction greater than eight weeks ago	268004	412	I25.2
396053	Anterior spinal artery compression syndrome of lumbar region	296053	433.8	M47.016
394701	Anterior spinal artery compression syndrome of thoracolumbar region	294701	433.8	M47.015
1340338	Anterior spinal artery compression syndromes, lumbar region	1240338	433.8	M47.016
1345210	Anterior spinal artery compression syndromes, thoracolumbar region	1245210	433.8	M47.015
129522	Anterior spinal artery occlusion syndrome (HCC)	29522	433.8	G95.19
174552	Anterior spinal artery syndrome (HCC)	74552	433.8	G95.19
1137735	Anterior spinal artery syndrome associated with thrombosis	1037735	433.8	I65.09
1280265	Anterior ST segment elevation (HCC)	1180265	410.1	I21.09
469837	Anterior subendocardial MI (HCC)	369837	410.7	I21.4
1084867	Anterior wall myocardial infarction (HCC)	984867	410.1	I21.09
370372	Anteroapical myocardial infarction (HCC)	270372	410.1	I21.09
1402419	Anteroapical myocardial infarction greater than 8 weeks ago	1302419	412	I25.2
491153	Anteroapical myocardial infarction greater than eight weeks ago	391153	412	I25.2
431421	Anterolat AMI, init episd	331421	410.01
1275033	Anterolat AMI, init episd	1175033	410.01	I21.09
335758	Anterolat AMI, latr episd	235758	410.02
371636	Anterolateral myocardial infarction (HCC)	271636	410	I21.09
368005	Anterolateral myocardial infarction greater than eight weeks ago	268005	412	I25.2
457657	Anterolateral wall myocardial infarction (HCC)	357657	410	I21.09
370375	Anteroseptal myocardial infarction (HCC)	270375	410.1	I21.09
1402417	Anteroseptal myocardial infarction greater than 8 weeks ago	1302417	412	I25.2
491177	Anteroseptal myocardial infarction greater than eight weeks ago	391177	412	I25.2
1481272	Anteroseptal myocardial infarction present on electrocardiography	1381272	410.1
341802	Aortic arch atherosclerosis (HCC)	241802	440	I70.0
192419	Aortic atherosclerosis (HCC)	92419	440	I70.0
370539	Aortic calcification (HCC)	270539	440	I70.0
276317	Aortic valve sclerosis	176317	440
319144	Aorto-iliac atherosclerosis	219144	440.2
287359	Aorto-iliac atherosclerosis (HCC)	187359	440.0, 440.8	I70.0, I70.8
343038	Aortoiliac stenosis (HCC)	243038	440	I70.0
343040	Aortoiliac stenosis, left (HCC)	243040	440	I70.0
343041	Aortoiliac stenosis, right (HCC)	243041	440	I70.0
178784	AP (angina pectoris) (HCC)	78784	413.9	I20.9
201903	Aphasia	101903	438.11
411891	Aphasia as late effect of cerebrovascular accident	311891	438.11	I69.320
1299431	Aphasia as late effect of cerebrovascular accident (CVA)	1199431	438.11	I69.320
414950	Aphasia as late effect of stroke	314950	438.11	I69.320
458431	Aphasia complicating stroke	358431	438.11
1585735	Aphasia due to acute cerebrovascular accident (CVA) (HCC)	1485735	434.91, 784.3	I63.9, R47.01
1585736	Aphasia due to acute stroke (HCC)	1485736	434.91, 784.3	I63.9, R47.01
1602897	Aphasia due to and not concurrent with embolic cerebrovascular accident (CVA)	1502897	438.11	I69.320
1598569	Aphasia due to and not concurrent with hemorrhagic cerebrovascular accident (CVA)	1498569	438.11	I69.920
1603065	Aphasia due to and not concurrent with ischemic cerebrovascular accident (CVA)	1503065	438.11	I69.320
1592682	Aphasia due to and not concurrent with nontraumatic intracerebral hemorrhage	1492682	438.11	I69.120
1592350	Aphasia due to and not concurrent with nontraumatic subarachnoid hemorrhage	1492350	438.11	I69.020
265573	Aphasia due to late effects of cerebrovascular disease	165573	438.11	I69.920
340448	Aphasia due to neonatal stroke	240448	434.91
1100703	Aphasia due to old brainstem infarction	1000703	438.11	I69.320
365904	Aphasia due to old cerebral infarction	265904	438.11	I69.320
912612	Aphasia due to old embolic stroke	812612	438.11	I69.320
913120	Aphasia due to old intracerebral hemorrhage	813120	438.11	I69.120
340442	Aphasia due to prenatal or perinatal stroke	240442	434.91
340445	Aphasia due to prenatal stroke	240445	434.91
912611	Aphasia due to recent cerebral infarction	812611	438.11	I69.320
475712	Aphasia due to recent cerebrovascular accident	375712	438.11	I69.320
1289783	Aphasia due to recent cerebrovascular accident (CVA)	1189783	438.11	I69.320
913119	Aphasia due to recent stroke	813119	438.11	I69.320
381368	Aphasia following cerebral infarction	281368	438.11	I69.320
1595221	Aphasia following cerebrovascular accident (CVA)	1495221	438.11	I69.320
387103	Aphasia following cerebrovascular disease	287103	438.11	I69.920
381369	Aphasia following nontraumatic intracerebral hemorrhage	281369	438.11	I69.120
381370	Aphasia following nontraumatic subarachnoid hemorrhage	281370	438.11	I69.020
381371	Aphasia following other cerebrovascular disease	281371	438.11
595766	Aphasia following other cerebrovascular disease	495766	438.11	I69.820
I69.820	Aphasia following other cerebrovascular disease	453762		I69.820
381372	Aphasia following other nontraumatic intracranial hemorrhage	281372	438.11
595874	Aphasia following other nontraumatic intracranial hemorrhage	495874	438.11	I69.220
1347804	Aphasia following unspecified cerebrovascular disease	1247804	438.11	I69.920
I69.920	Aphasia following unspecified cerebrovascular disease	465501		I69.920
316530	Aphasia S/P CVA	216530	438.11	I69.320
339578	Aphasia with prenatal or perinatal stroke	239578	434.91
339505	Aphasia with stroke	239505	434.91
438.11.ICD-9-CM	Aphasia, late effect of cerebrovascular disease	15091	438.11	I69.920
341891	Aphasia, late effect of prenatal or perinatal stroke	241891	438.11	I69.320
412561	Aphasia, late effect of stroke	312561	438.11
377350	Aphasia, post-stroke	277350	438.11	I69.320
473523	Apical mural thrombus	373523	410.1	I51.3
921842	Apical mural thrombus following MI (HCC)	821842	429.79, 410.92	I23.6
921841	Apical mural thrombus with acute MI (HCC)	821841	410.8	I21.29
372688	Apical myocardial infarction (HCC)	272688	410.8	I21.29
1402422	Apical myocardial infarction greater than 8 weeks ago	1302422	412	I25.2
365907	Apical myocardial infarction greater than eight weeks ago	265907	412	I25.2
261578	Apical-lateral infarction	161578	410.5
254591	Apoplectic attack	154591	434.91
254590	Apoplectic attack (HCC)	154590	436	I61.9
254593	Apoplectic seizure	154593	434.91
254595	Apoplexies	154595	434.91
254594	Apoplexies	154594	436
254597	Apoplexy	154597	434.91
254596	Apoplexy (HCC)	154596	436	I61.9
254599	Apoplexy, cerebral	154599	434.91
254598	Apoplexy, cerebral (HCC)	154598	436	I61.9
254589	Apoplexy, cerebrovascular	154589	434.91
254588	Apoplexy, cerebrovascular	154588	436
177165	Apoplexy, embolic	77165	434.1	I66.9
177166	Apoplexy, thrombotic	77166	434
261664	Appendicular ataxia	161664	438.84
261663	Appendicular ataxias	161663	438.84
361671	Apraxia	261671	438.81
1299432	Apraxia as late effect of cerebrovascular accident (CVA)	1199432	438.81	I69.390
1113177	Apraxia as late effect of cerebrovascular disease	1013177	438.81	I69.990
1585505	Apraxia due to acute cerebrovascular accident (CVA) (HCC)	1485505	434.91, 784.69	I63.9, R48.2
1585506	Apraxia due to acute stroke (HCC)	1485506	434.91, 784.69	I63.9, R48.2
1592666	Apraxia due to and not concurrent with cerebrovascular accident (CVA)	1492666	438.81	I69.390
1584273	Apraxia due to and not concurrent with embolic cerebrovascular accident (CVA)	1484273	438.81	I69.390
1584426	Apraxia due to and not concurrent with hemorrhagic cerebrovascular accident (CVA)	1484426	438.81	I69.190
1592436	Apraxia due to and not concurrent with ischemic cerebrovascular accident (CVA)	1492436	438.81	I69.390
1584333	Apraxia due to and not concurrent with spontaneous intracerebral hemorrhage	1484333	438.81	I69.190
1100704	Apraxia due to old brainstem infarction	1000704	438.81	I69.390
365912	Apraxia due to old lacunar stroke	265912	438.81	I69.390
1585504	Apraxia due to old stroke	1485504	438.81	I69.390
912779	Apraxia due to recent cerebral infarction	812779	438.81	I69.390
912876	Apraxia due to recent cerebrovascular accident	812876	438.81	I69.390
1289810	Apraxia due to recent cerebrovascular accident (CVA)	1189810	438.81	I69.390
381374	Apraxia following cerebral infarction	281374	438.81	I69.390
342805	Apraxia following cerebrovascular accident	242805	438.81	I69.390
1289816	Apraxia following cerebrovascular accident (CVA)	1189816	438.81	I69.390
397418	Apraxia following cerebrovascular disease	297418	438.81	I69.990
342948	Apraxia following CVA (cerebrovascular accident)	242948	438.81	I69.390
381375	Apraxia following nontraumatic intracerebral hemorrhage	281375	438.81	I69.190
381376	Apraxia following nontraumatic subarachnoid hemorrhage	281376	438.81	I69.090
381377	Apraxia following other cerebrovascular disease	281377	438.81
595767	Apraxia following other cerebrovascular disease	495767	438.81	I69.890
I69.890	Apraxia following other cerebrovascular disease	453763		I69.890
381378	Apraxia following other nontraumatic intracranial hemorrhage	281378	438.81
595875	Apraxia following other nontraumatic intracranial hemorrhage	495875	438.81	I69.290
1345615	Apraxia following unspecified cerebrovascular disease	1245615	438.81	I69.990
I69.990	Apraxia following unspecified cerebrovascular disease	462850		I69.990
341191	Apraxia S/P CVA (cerebrovascular accident)	241191	438.81	I69.390
341190	Apraxia status post cerebrovascular accident	241190	438.81
242106	Apraxia, articulatory	142106	438.81
242107	Apraxia, developmental verbal	142107	438.81
242108	Apraxia, dressing	142108	438.81
242109	Apraxia, facial-oral	142109	438.81
242110	Apraxia, gestural	142110	438.81
242111	Apraxia, ideational	142111	438.81
438.81.ICD-9-CM	Apraxia, late effect of cardiovascular disease	15106	438.81	I69.990
1277538	Apraxia, late effect of cerebrovascular disease	1177538	438.81	I69.990
343392	Apraxia, late effect of cerebrovascular disease	243392	438.81
242112	Apraxia, motor	142112	438.81
242113	Apraxia, oral	142113	438.81
375724	Apraxia, post-stroke	275724	438.81	I69.390
242114	Apraxia, verbal	142114	438.81
242115	Apraxias, articulatory	142115	438.81
242116	Apraxias, developmental verbal	142116	438.81
242117	Apraxias, dressing	142117	438.81
242118	Apraxias, facial-oral	142118	438.81
242119	Apraxias, gestural	142119	438.81
242120	Apraxias, ideational	142120	438.81
242121	Apraxias, motor	142121	438.81
242122	Apraxias, oral	142122	438.81
242123	Apraxias, phonation	142123	438.81
242124	Apraxias, verbal	142124	438.81
1585092	Arrhythmia as complication of acute myocardial infarction (HCC)	1485092	427.9, 410.90	I49.9, I23.8
417803	Arterial atherosclerosis	317803	440.8	I70.8
1594268	Arterial calcification	1494268	440.9	I70.90
129230	Arterial degeneration	29230	440.9	I70.90
235780	Arterial fatty streak	135780	440.9	I70.90
235781	Arterial fatty streaks	135781	440.9	I70.90
287363	Arterial insufficiency of the extremities with ulceration	187363	440.23
315483	Arterial ischemic stroke (HCC)	215483	434.91	I63.9
316725	Arterial ischemic stroke in utero	216725	434.91
316726	Arterial ischemic stroke in utero (HCC)	216726	779.89, 434.91	P96.89, I63.9, I63.50
315499	Arterial ischemic stroke, ACA (anterior cerebral artery) rght, perintl	215499	434.91
321585	Arterial ischemic stroke, ACA (anterior cerebral artery) rght, perintl (HCC)	221585	779.89, 434.91	P96.89, I63.521
315466	Arterial ischemic stroke, ACA (anterior cerebral artery), left, acute (HCC)	215466	434.91	I63.522
316381	Arterial ischemic stroke, ACA (anterior cerebral artery), left, chroni	216381	V12.54
438683	Arterial ischemic stroke, ACA (anterior cerebral artery), left, chronic	338683	V12.54	I69.30
438331	Arterial ischemic stroke, ACA (anterior cerebral artery), left, perinatal	338331	434.91
439283	Arterial ischemic stroke, ACA (anterior cerebral artery), left, perinatal (HCC)	339283	779.89, 434.91	P91.0, I63.522
439664	Arterial ischemic stroke, ACA (anterior cerebral artery), left, remote, resolved	339664	V12.54	Z86.73
315498	Arterial ischemic stroke, ACA (anterior cerebral artery), lft, perintl	215498	434.91
321587	Arterial ischemic stroke, ACA (anterior cerebral artery), lft, perintl (HCC)	221587	779.89, 434.91	P91.0, I63.522
315468	Arterial ischemic stroke, ACA (anterior cerebral artery), right, acute (HCC)	215468	434.91	I63.521
316384	Arterial ischemic stroke, ACA (anterior cerebral artery), right, chron	216384	438.9	I69.30
438684	Arterial ischemic stroke, ACA (anterior cerebral artery), right, chronic	338684	438.9	I69.30
438332	Arterial ischemic stroke, ACA (anterior cerebral artery), right, perinatal	338332	434.91
439282	Arterial ischemic stroke, ACA (anterior cerebral artery), right, perinatal (HCC)	339282	779.89, 434.91	P96.89, I63.521
439665	Arterial ischemic stroke, ACA (anterior cerebral artery), right, remote, resolved	339665	V12.54	Z86.73
315488	Arterial ischemic stroke, ACA (anterior cerebrl artry) lft, rmot, rslv	215488	V12.54	Z86.73
315489	Arterial ischemic stroke, ACA (anterior cerebrl artry) rght rmot, rslv	215489	V12.54	Z86.73
316005	Arterial ischemic stroke, ACA, left, acute (HCC)	216005	434.91	I63.522
315931	Arterial ischemic stroke, ACA, left, in utero	215931	434.91
316784	Arterial ischemic stroke, ACA, left, in utero (HCC)	216784	779.89, 434.91	P91.88, I63.522
316227	Arterial ischemic stroke, ACA, left, perinatal	216227	434.91
316751	Arterial ischemic stroke, ACA, left, perinatal (HCC)	216751	779.89, 434.91	P91.0, I63.522
316808	Arterial ischemic stroke, ACA, left, presumed perinatal	216808	434.91
316253	Arterial ischemic stroke, ACA, left, presumed perinatal (HCC)	216253	779.89, 434.91	P91.0, I63.522
316180	Arterial ischemic stroke, ACA, left, remote, resolved	216180	V12.54	Z86.73
316018	Arterial ischemic stroke, ACA, right, acute (HCC)	216018	434.91	I63.521
315936	Arterial ischemic stroke, ACA, right, in utero	215936	434.91
316782	Arterial ischemic stroke, ACA, right, in utero (HCC)	216782	779.89, 434.91	P91.0, I63.521
316232	Arterial ischemic stroke, ACA, right, perinatal	216232	434.91
316753	Arterial ischemic stroke, ACA, right, perinatal (HCC)	216753	779.89, 434.91	P96.89, I63.521
316800	Arterial ischemic stroke, ACA, right, presumed perinatal	216800	434.91
316256	Arterial ischemic stroke, ACA, right, presumed perinatal (HCC)	216256	434.91	P91.0, I63.521
316183	Arterial ischemic stroke, ACA, right, remote, resolved	216183	V12.54	Z86.73
914246	Arterial ischemic stroke, anterior cerebral artery (ACA), left, perinatal (HCC)	814246	779.89, 434.91	P91.0, I63.522
914247	Arterial ischemic stroke, anterior cerebral artery (ACA), right, perinatal (HCC)	814247	779.89, 434.91	P96.89, I63.521
317762	Arterial ischemic stroke, chronic	217762	V12.54	I69.30
315485	Arterial ischemic stroke, ICA (intern carotid artery) left remote rslv	215485	V12.54	Z86.73
315458	Arterial ischemic stroke, ICA (internal carotid artery), left, acute (HCC)	215458	434.91	I63.232
316355	Arterial ischemic stroke, ICA (internal carotid artery), left, chronic	216355	V12.54	I69.30
438325	Arterial ischemic stroke, ICA (internal carotid artery), left, perinatal	338325	434.91
439666	Arterial ischemic stroke, ICA (internal carotid artery), left, perinatal (HCC)	339666	779.89, 434.91	P91.0, I63.232
438326	Arterial ischemic stroke, ICA (internal carotid artery), left, perintl	338326	434.91
315494	Arterial ischemic stroke, ICA (internal carotid artery), left, perintl (HCC)	215494	779.89, 434.91	P91.0, I63.232
439667	Arterial ischemic stroke, ICA (internal carotid artery), left, remote, resolved	339667	V12.54	Z86.73
438328	Arterial ischemic stroke, ICA (internal carotid artery), rght, perintl	338328	434.91
315495	Arterial ischemic stroke, ICA (internal carotid artery), rght, perintl (HCC)	215495	779.89, 434.91	P91.0, I63.231
315460	Arterial ischemic stroke, ICA (internal carotid artery), right, acute (HCC)	215460	434.91	I63.231
316359	Arterial ischemic stroke, ICA (internal carotid artery), right, chroni	216359	V12.54	I69.30
438678	Arterial ischemic stroke, ICA (internal carotid artery), right, chronic	338678	V12.54	I69.30
438327	Arterial ischemic stroke, ICA (internal carotid artery), right, perinatal	338327	434.91
439668	Arterial ischemic stroke, ICA (internal carotid artery), right, perinatal (HCC)	339668	779.89, 434.91	P91.0, I63.231
439669	Arterial ischemic stroke, ICA (internal carotid artery), right, remote, resolved	339669	V12.54	Z86.73
315486	Arterial ischemic stroke, ICA (internl carotd artry) rght remote, rslv	215486	V12.54	Z86.73
316007	Arterial ischemic stroke, ICA, left, acute (HCC)	216007	434.91	I63.232
315932	Arterial ischemic stroke, ICA, left, in utero	215932	434.91
316770	Arterial ischemic stroke, ICA, left, in utero (HCC)	216770	779.89, 434.91	P91.88, I63.232
316228	Arterial ischemic stroke, ICA, left, perinatal	216228	434.91
316742	Arterial ischemic stroke, ICA, left, perinatal (HCC)	216742	779.89, 434.91	P91.0, I63.232
316806	Arterial ischemic stroke, ICA, left, presumed perinatal	216806	434.91
316252	Arterial ischemic stroke, ICA, left, presumed perinatal (HCC)	216252	434.91	P91.0, I63.232
316181	Arterial ischemic stroke, ICA, left, remote, resolved	216181	V12.54	Z86.73
316021	Arterial ischemic stroke, ICA, right, acute (HCC)	216021	434.91	I63.231
315937	Arterial ischemic stroke, ICA, right, in utero	215937	434.91
316771	Arterial ischemic stroke, ICA, right, in utero (HCC)	216771	779.89, 434.91	P91.0, I63.231
316233	Arterial ischemic stroke, ICA, right, perinatal	216233	434.91
316745	Arterial ischemic stroke, ICA, right, perinatal (HCC)	216745	779.89, 434.91	P91.0, I63.231
316798	Arterial ischemic stroke, ICA, right, presumed perinatal	216798	434.91
316257	Arterial ischemic stroke, ICA, right, presumed perinatal (HCC)	216257	434.91	P91.0, I63.231
316184	Arterial ischemic stroke, ICA, right, remote, resolved	216184	V12.54	Z86.73
914242	Arterial ischemic stroke, internal carotid artery (ICA), left, perinatal (HCC)	814242	779.89, 434.91	P91.0, I63.232
914243	Arterial ischemic stroke, internal carotid artery (ICA), right, perinatal (HCC)	814243	779.89, 434.91	P91.0, I63.231
315462	Arterial ischemic stroke, MCA (middle cerebral artery), left, acute (HCC)	215462	434.91	I63.512
316374	Arterial ischemic stroke, MCA (middle cerebral artery), left, chronic	216374	V12.54	I69.30
438329	Arterial ischemic stroke, MCA (middle cerebral artery), left, perinatal	338329	434.91
439670	Arterial ischemic stroke, MCA (middle cerebral artery), left, perinatal (HCC)	339670	779.89, 434.91	P91.0, I63.512
362416	Arterial ischemic stroke, MCA (middle cerebral artery), left, perinatl	262416	434.91
315496	Arterial ischemic stroke, MCA (middle cerebral artery), left, perinatl (HCC)	215496	779.89, 434.91	P91.0, I63.512
438528	Arterial ischemic stroke, MCA (middle cerebral artery), left, remote, resolved	338528	V12.54	Z86.73
315464	Arterial ischemic stroke, MCA (middle cerebral artery), right, acute (HCC)	215464	434.91	I63.511
316377	Arterial ischemic stroke, MCA (middle cerebral artery), right, chronic	216377	V12.54	I69.30
438330	Arterial ischemic stroke, MCA (middle cerebral artery), right, perinatal	338330	434.91
439271	Arterial ischemic stroke, MCA (middle cerebral artery), right, perinatal (HCC)	339271	779.89, 434.91	P91.0, I63.511
315497	Arterial ischemic stroke, MCA (middle cerebral artery), right, perintl	215497	434.91
321485	Arterial ischemic stroke, MCA (middle cerebral artery), right, perintl (HCC)	221485	779.89, 434.91	P91.0, I63.511
439671	Arterial ischemic stroke, MCA (middle cerebral artery), right, remote, resolved	339671	V12.54	Z86.73
316097	Arterial ischemic stroke, MCA (middle cerebrl artry) lft, remote, rslv	216097	V12.54	Z86.73
315487	Arterial ischemic stroke, MCA (middle cerebrl artry) rght, remte, rslv	215487	V12.54	Z86.73
316009	Arterial ischemic stroke, MCA, left, acute (HCC)	216009	434.91	I63.512
315933	Arterial ischemic stroke, MCA, left, in utero	215933	434.91
316780	Arterial ischemic stroke, MCA, left, in utero (HCC)	216780	779.89, 434.91	P91.0, I63.512
316230	Arterial ischemic stroke, MCA, left, perinatal	216230	434.91
316749	Arterial ischemic stroke, MCA, left, perinatal (HCC)	216749	779.89, 434.91	P91.0, I63.512
316804	Arterial ischemic stroke, MCA, left, presumed perinatal	216804	434.91
316254	Arterial ischemic stroke, MCA, left, presumed perinatal (HCC)	216254	434.91	P91.0, I63.512
316099	Arterial ischemic stroke, MCA, left, remote, resolved	216099	V12.54	Z86.73
316025	Arterial ischemic stroke, MCA, right, acute (HCC)	216025	434.91	I63.511
315939	Arterial ischemic stroke, MCA, right, in utero	215939	434.91
316778	Arterial ischemic stroke, MCA, right, in utero (HCC)	216778	779.89, 434.91	P91.0, I63.511
316234	Arterial ischemic stroke, MCA, right, perinatal	216234	434.91
316747	Arterial ischemic stroke, MCA, right, perinatal (HCC)	216747	779.89, 434.91	P91.0, I63.511
316796	Arterial ischemic stroke, MCA, right, presumed perinatal	216796	434.91
316258	Arterial ischemic stroke, MCA, right, presumed perinatal (HCC)	216258	434.91	P91.0, I63.511
316185	Arterial ischemic stroke, MCA, right, remote, resolved	216185	V12.54	Z86.73
914244	Arterial ischemic stroke, middle cerebral artery (MCA), left, perinatal (HCC)	814244	779.89, 434.91	P91.0, I63.512
914245	Arterial ischemic stroke, middle cerebral artery (MCA), right, perinatal (HCC)	814245	779.89, 434.91	P91.0, I63.511
315479	Arterial ischemic stroke, multifocal, anterior circulation, acute (HCC)	215479	434.91	I63.529
788234	Arterial ischemic stroke, multifocal, anterior circulation, acute, left (HCC)	688234	434.91	I63.522
831160	Arterial ischemic stroke, multifocal, anterior circulation, acute, right (HCC)	731160	434.91	I63.521
783629	Arterial ischemic stroke, multifocal, anterior circulation, acute, unspecified laterality (HCC)	683629	434.91	I63.529
316400	Arterial ischemic stroke, multifocal, anterior circulation, chronic	216400	V12.54	I69.30
315935	Arterial ischemic stroke, multifocal, anterior circulation, in utero	215935	434.91
316673	Arterial ischemic stroke, multifocal, anterior circulation, in utero (HCC)	216673	779.89, 434.91	P96.89, I63.50
316236	Arterial ischemic stroke, multifocal, anterior circulation, perinatal	216236	434.91
316768	Arterial ischemic stroke, multifocal, anterior circulation, perinatal (HCC)	216768	779.89, 434.91	P91.0, I63.89
439300	Arterial ischemic stroke, multifocal, anterior circulation, presumed perinatal (HCC)	339300	779.2, 433.91	P91.0, I63.20
438558	Arterial ischemic stroke, multifocal, anterior circulation, remote, resolved	338558	V12.54	Z86.73
317408	Arterial ischemic stroke, multifocal, anterior circulation, rmot, rslv	217408	V12.54
315493	Arterial ischemic stroke, multifocal, mult vascular territor, in utero	215493	434.91
316674	Arterial ischemic stroke, multifocal, mult vascular territor, in utero (HCC)	216674	779.89, 434.91	P91.0, I63.9
316403	Arterial ischemic stroke, multifocal, mult vascular territories, chron	216403	V12.54	I69.30
317412	Arterial ischemic stroke, multifocal, mult vasculr territor rmot, rslv	217412	V12.54	Z86.73
438322	Arterial ischemic stroke, multifocal, multiple vascular territories, acute (HCC)	338322	434.91	I63.89
438688	Arterial ischemic stroke, multifocal, multiple vascular territories, chronic	338688	V12.54	I69.30
438324	Arterial ischemic stroke, multifocal, multiple vascular territories, in utero	338324	434.91
438703	Arterial ischemic stroke, multifocal, multiple vascular territories, in utero (HCC)	338703	779.89, 434.91	P91.0, I63.9
438572	Arterial ischemic stroke, multifocal, multiple vascular territories, perinatal	338572	434.91
438737	Arterial ischemic stroke, multifocal, multiple vascular territories, perinatal (HCC)	338737	779.89, 434.91	P91.0, I63.9
439299	Arterial ischemic stroke, multifocal, multiple vascular territories, presumed perinatal (HCC)	339299	779.9	P91.0, I63.9
438559	Arterial ischemic stroke, multifocal, multiple vascular territories, remote, resolved	338559	V12.54	Z86.73
317409	Arterial ischemic stroke, multifocal, posterior circulation rmot, rslv	217409	V12.54
315481	Arterial ischemic stroke, multifocal, posterior circulation, acute (HCC)	215481	434.91	I63.539
745771	Arterial ischemic stroke, multifocal, posterior circulation, acute, left (HCC)	645771	434.91	I63.532
877179	Arterial ischemic stroke, multifocal, posterior circulation, acute, right (HCC)	777179	434.91	I63.531
781021	Arterial ischemic stroke, multifocal, posterior circulation, acute, unspecified laterality (HCC)	681021	434.91	I63.539
316405	Arterial ischemic stroke, multifocal, posterior circulation, chronic	216405	V12.54	I69.30
316197	Arterial ischemic stroke, multifocal, posterior circulation, in utero	216197	434.91
316793	Arterial ischemic stroke, multifocal, posterior circulation, in utero (HCC)	216793	779.89, 434.91	P91.0, I63.89
316237	Arterial ischemic stroke, multifocal, posterior circulation, perinatal	216237	434.91
316765	Arterial ischemic stroke, multifocal, posterior circulation, perinatal (HCC)	216765	779.89, 434.91	P91.0, I63.89
439297	Arterial ischemic stroke, multifocal, posterior circulation, presumed perinatal (HCC)	339297	779.9	P91.0, I63.9
438560	Arterial ischemic stroke, multifocal, posterior circulation, remote, resolved	338560	V12.54	Z86.73
315491	Arterial ischemic stroke, PCA (posterior cerbrl artry) rght rmot, rslv	215491	V12.54	Z86.73
315470	Arterial ischemic stroke, PCA (posterior cerebral artery), left, acute (HCC)	215470	434.91	I63.532
316387	Arterial ischemic stroke, PCA (posterior cerebral artery), left, chron	216387	V12.54	I69.30
438685	Arterial ischemic stroke, PCA (posterior cerebral artery), left, chronic	338685	V12.54	I69.30
439672	Arterial ischemic stroke, PCA (posterior cerebral artery), left, remote, resolved	339672	V12.54	Z86.73
438321	Arterial ischemic stroke, PCA (posterior cerebral artery), right, acute (HCC)	338321	434.91	I63.531
316389	Arterial ischemic stroke, PCA (posterior cerebral artery), right, chro	216389	V12.54	I69.30
438686	Arterial ischemic stroke, PCA (posterior cerebral artery), right, chronic	338686	V12.54	I69.30
439673	Arterial ischemic stroke, PCA (posterior cerebral artery), right, remote, resolved	339673	V12.54	Z86.73
315490	Arterial ischemic stroke, PCA (posterior cerebrl artry) lft rmot, rslv	215490	V12.54	Z86.73
316011	Arterial ischemic stroke, PCA, left, acute (HCC)	216011	434.91	I63.532
315934	Arterial ischemic stroke, PCA, left, in utero	215934	434.91
316774	Arterial ischemic stroke, PCA, left, in utero (HCC)	216774	779.89, 434.91	P91.0, I63.532
316231	Arterial ischemic stroke, PCA, left, perinatal	216231	434.91
316757	Arterial ischemic stroke, PCA, left, perinatal (HCC)	216757	779.89, 434.91	P91.0, I63.532
316802	Arterial ischemic stroke, PCA, left, presumed perinatal	216802	434.91
316255	Arterial ischemic stroke, PCA, left, presumed perinatal (HCC)	216255	434.91	P91.0, I63.532
316182	Arterial ischemic stroke, PCA, left, remote, resolved	216182	V12.54	Z86.73
316027	Arterial ischemic stroke, PCA, right, acute (HCC)	216027	434.91	I63.531
315940	Arterial ischemic stroke, PCA, right, in utero	215940	434.91
316776	Arterial ischemic stroke, PCA, right, in utero (HCC)	216776	779.89, 434.91	P91.0, I63.531
316235	Arterial ischemic stroke, PCA, right, perinatal	216235	434.91
316755	Arterial ischemic stroke, PCA, right, perinatal (HCC)	216755	779.89, 434.91	P91.0, I63.531
321858	Arterial ischemic stroke, PCA, right, presumed perinatal (HCC)	221858	779.9	P91.0, I63.9
316186	Arterial ischemic stroke, PCA, right, remote, resolved	216186	V12.54	Z86.73
316684	Arterial ischemic stroke, perinatal	216684	434.91
316683	Arterial ischemic stroke, perinatal (HCC)	216683	779.89, 434.91	P96.89, I63.50
319629	Arterial ischemic stroke, presumed perinatal (HCC)	219629	779.9	P91.0, I63.9
316418	Arterial ischemic stroke, remote, resolved	216418	V12.54	Z86.73
315475	Arterial ischemic stroke, vertebrobasilar, brainstem, acute (HCC)	215475	434.91	I63.219, I63.22
1016713	Arterial ischemic stroke, vertebrobasilar, brainstem, acute, left (HCC)	916713	434.91	I63.212, I63.22
1011135	Arterial ischemic stroke, vertebrobasilar, brainstem, acute, right (HCC)	911135	434.91	I63.211, I63.22
1009548	Arterial ischemic stroke, vertebrobasilar, brainstem, acute, unspecified laterality (HCC)	909548	434.91	I63.219, I63.22
316391	Arterial ischemic stroke, vertebrobasilar, brainstem, chronic	216391	V12.54	I69.30
316199	Arterial ischemic stroke, vertebrobasilar, brainstem, in utero	216199	434.91
316790	Arterial ischemic stroke, vertebrobasilar, brainstem, in utero (HCC)	216790	779.89, 434.91	P91.0, I63.20
316238	Arterial ischemic stroke, vertebrobasilar, brainstem, perinatal	216238	434.91
316759	Arterial ischemic stroke, vertebrobasilar, brainstem, perinatal (HCC)	216759	779.89, 434.91	P91.0, I63.20
315492	Arterial ischemic stroke, vertebrobasilar, brainstem, remote, resolved	215492	434.91
316187	Arterial ischemic stroke, vertebrobasilar, brainstem, remote, resolved	216187	V12.54	Z86.73
315473	Arterial ischemic stroke, vertebrobasilar, cerebellar, acute (HCC)	215473	434.91	I63.29
316394	Arterial ischemic stroke, vertebrobasilar, cerebellar, chronic	216394	V12.54	Z86.73
316198	Arterial ischemic stroke, vertebrobasilar, cerebellar, in utero	216198	434.91
316788	Arterial ischemic stroke, vertebrobasilar, cerebellar, in utero (HCC)	216788	779.89, 434.91	P91.0, I63.20
316241	Arterial ischemic stroke, vertebrobasilar, cerebellar, perinatal	216241	434.91
316763	Arterial ischemic stroke, vertebrobasilar, cerebellar, perinatal (HCC)	216763	779.89, 434.91	P91.0, I63.20
438575	Arterial ischemic stroke, vertebrobasilar, cerebellar, presumed perinatal	338575	434.91
438739	Arterial ischemic stroke, vertebrobasilar, cerebellar, presumed perinatal (HCC)	338739	779.89, 434.91	P91.0, I63.20
438561	Arterial ischemic stroke, vertebrobasilar, cerebellar, remote, resolved	338561	V12.54	Z86.73
315477	Arterial ischemic stroke, vertebrobasilar, thalamic, acute (HCC)	215477	434.91	I63.219, I63.22
1009387	Arterial ischemic stroke, vertebrobasilar, thalamic, acute, left (HCC)	909387	434.91	I63.212, I63.22
1014674	Arterial ischemic stroke, vertebrobasilar, thalamic, acute, right (HCC)	914674	434.91	I63.211, I63.22
1009380	Arterial ischemic stroke, vertebrobasilar, thalamic, acute, unspecified laterality (HCC)	909380	434.91	I63.219, I63.22
316397	Arterial ischemic stroke, vertebrobasilar, thalamic, chronic	216397	V12.54	I69.30
316200	Arterial ischemic stroke, vertebrobasilar, thalamic, in utero	216200	434.91
316786	Arterial ischemic stroke, vertebrobasilar, thalamic, in utero (HCC)	216786	779.89, 434.91	P91.0, I63.20
316242	Arterial ischemic stroke, vertebrobasilar, thalamic, perinatal	216242	434.91
316761	Arterial ischemic stroke, vertebrobasilar, thalamic, perinatal (HCC)	216761	779.89, 434.91	P91.0, I63.20
438576	Arterial ischemic stroke, vertebrobasilar, thalamic, presumed perinatal	338576	434.91
438738	Arterial ischemic stroke, vertebrobasilar, thalamic, presumed perinatal (HCC)	338738	779.89, 434.91	P91.0, I63.9
316188	Arterial ischemic stroke, vertebrobasilar, thalamic, remote, resolved	216188	V12.54	Z86.73
152122	Arterial obstructive disease	52122	444.9	I70.90
213089	Arterial occlusion	113089	444.9	I70.90
370389	Arterial occlusion due to arteriosclerosis	270389	440.9	I70.90
481619	Arterial occlusion, lower extremity (HCC)	381619	444.22	I70.209
129304	Arterial occlusive disease	29304	444.9	I70.90
204815	Arterial vascular disease	104815	440.9	I70.90
213093	Arterioloscleroses	113093	440.9	I70.90
257900	Arteriolosclerosis	157900	440.9	I70.90
152133	Arterioscleroses	52133	440.9
153410	Arterioscleroses, cerebral	53410	437
235782	Arterioscleroses, intracranial	135782	437
152134	Arteriosclerosis	52134	440.9	I70.90
178636	Arteriosclerosis artery, renal	78636	440.1
152135	Arteriosclerosis obliteran	52135	440.9
185400	Arteriosclerosis obliterans	85400	440.9	I70.90
914356	Arteriosclerosis of abdominal aorta (HCC)	814356	440	I70.0
914357	Arteriosclerosis of aorta (HCC)	814357	440	I70.0
1085394	Arteriosclerosis of arterial coronary artery bypass graft	985394	414.05	I25.810
348844	Arteriosclerosis of arteries of extremities (HCC)	248844	440.2	I70.209
921905	Arteriosclerosis of artery of extremity (HCC)	821905	440.2	I70.209
1089483	Arteriosclerosis of autologous arterial coronary artery bypass graft	989483	414.04	I25.810
1396512	Arteriosclerosis of autologous arterial coronary artery bypass graft, angina presence unspecified	1296512	414.04	I25.810
1090049	Arteriosclerosis of autologous coronary artery bypass graft	990049	414.05	I25.810
925670	Arteriosclerosis of autologous vein coronary artery bypass graft	825670	414.02	I25.810
355064	Arteriosclerosis of basilar artery	255064	433	I65.1
1077719	Arteriosclerosis of both carotid arteries	977719	433.10, 433.30	I65.23
1104557	Arteriosclerosis of bypass graft of coronary artery	1004557	414.04	I25.810
914358	Arteriosclerosis of carotid artery	814358	433.1	I65.29
977046	Arteriosclerosis of carotid artery, bilateral	877046	433.10, 433.30	I65.23
916046	Arteriosclerosis of carotid artery, left	816046	433.1	I65.22
916413	Arteriosclerosis of carotid artery, right	816413	433.1	I65.21
915454	Arteriosclerosis of carotid artery, unspecified laterality	815454	433.1	I65.29
347957	Arteriosclerosis of cerebral artery	247957	437	I67.2
348919	Arteriosclerosis of coronary artery	248919	414	I25.10
958191	Arteriosclerosis of coronary artery bypass graft	858191	414.04	I25.810
989835	Arteriosclerosis of coronary artery bypass graft of transplanted heart	889835	414.07	I25.812
1115995	Arteriosclerosis of coronary artery in patient with history of myocardial infarction	1015995	414.00, 412	I25.10, I25.2
922685	Arteriosclerosis of internal mammary artery coronary artery bypass graft	822685	414.04	I25.810
1077688	Arteriosclerosis of left carotid artery	977688	433.1	I65.22
923234	Arteriosclerosis of nonautologous coronary artery bypass graft	823234	414.03	I25.810
1112981	Arteriosclerosis of nonautologous coronary artery bypass graft without angina pectoris	1012981	414.03	I25.810
1079714	Arteriosclerosis of right carotid artery	979714	433.1	I65.21
922512	Arteriosclerosis of saphenous vein	822512	440.9	I70.90
235305	Arteriosclerosis of the extremities	135305	440.9
263686	Arteriosclerosis of the extremities	163686	440.2
915192	Arteriosclerosis of thoracic aorta (HCC)	815192	440	I70.0
415677	Arteriosclerosis, basilar artery	315677	433	I65.1
153411	Arteriosclerosis, cerebral	53411	437
153412	Arteriosclerosis, cerebrovascular	53412	437
235783	Arteriosclerosis, intracranial	135783	437
178617	Arteriosclerosis, peripheral	78617	440.2
178637	Arteriosclerosis, renal, artery	78637	440.1
152288	Arteriosclerotic cardiovascular disease	52288	429.2, 440.9	I25.10
182577	Arteriosclerotic cardiovascular disease (ASCVD)	82577	429.2, 440.9	I25.10
469555	Arteriosclerotic cerebrovascular disease	369555	437	I67.2
213095	Arteriosclerotic coronary artery disease	113095	414	I25.10
456732	Arteriosclerotic dementia with delirium	356732	437
170848	Arteriosclerotic dementia with delirium (HCC)	70848	290.41, 437.0	F01.50, R41.0
1005691	Arteriosclerotic dementia, with behavioral disturbance	905691	290.40, 437.0	F01.51
925154	Arteriosclerotic gangrene (HCC)	825154	440.24	I70.269
213096	Arteriosclerotic heart disease	113096	414	I25.10
264035	Arteriosclerotic heart disease (ASHD)	164035	414	I25.10
426432	Arteriosclerotic leukoencephalopathy	326432	437.0, 323.81	I67.2
321797	Arteriosclerotic retinopathy	221797	440.8, 362.13	I70.8, H35.09
129225	Arteriosclerotic vascular disease	29225	440.9	I70.90
182607	Arteriosclerotic vasculardisease	82607	440.9
129231	Arteriovascular degeneration	29231	440.9	I70.90
213097	Arteriovascular disease	113097	440.9	I70.90
241848	Artery insufficiencies, basilar	141848	433
241900	Artery insufficiencies, basilar	141900	433.2
241960	Artery insufficiencies, basilar	141960	435
242012	Artery insufficiencies, basilar	142012	435.1
241849	Artery insufficiencies, vertebral	141849	433
241901	Artery insufficiencies, vertebral	141901	433.2
241961	Artery insufficiencies, vertebral	141961	435
242013	Artery insufficiencies, vertebral	142013	435.1
241850	Artery insufficiency, basilar	141850	433
241902	Artery insufficiency, basilar	141902	433.2
241962	Artery insufficiency, basilar	141962	435
242014	Artery insufficiency, basilar	142014	435.1
241851	Artery insufficiency, vertebral	141851	433
241903	Artery insufficiency, vertebral	141903	433.2
241963	Artery insufficiency, vertebral	141963	435
242015	Artery insufficiency, vertebral	142015	435.1
241852	Artery ischemia, basilar	141852	433
241904	Artery ischemia, basilar	141904	433.2
241964	Artery ischemia, basilar	141964	435
242016	Artery ischemia, basilar	142016	435.1
241853	Artery ischemia, vertebral	141853	433
241905	Artery ischemia, vertebral	141905	433.2
241965	Artery ischemia, vertebral	141965	435
242017	Artery ischemia, vertebral	142017	435.1
241854	Artery ischemias, basilar	141854	433
241906	Artery ischemias, basilar	141906	433.2
241966	Artery ischemias, basilar	141966	435
242018	Artery ischemias, basilar	142018	435.1
241855	Artery ischemias, vertebral	141855	433
241907	Artery ischemias, vertebral	141907	433.2
241967	Artery ischemias, vertebral	141967	435
242019	Artery ischemias, vertebral	142019	435.1
235792	Artery narrowing, carotid	135792	433.1
235793	Artery narrowings, carotid	135793	433.1
213101	Artery occlusion	113101	444.9	I70.90
235794	Artery plaque, carotid	135794	433.1
235795	Artery plaques, carotid	135795	433.1
235796	Artery spasm, cerebral	135796	435.9
235797	Artery spasms, cerebral	135797	435.9
241856	Artery stenoses, basilar	141856	433
241908	Artery stenoses, basilar	141908	433.2
241968	Artery stenoses, basilar	141968	435
242020	Artery stenoses, basilar	142020	435.1
213102	Artery stenoses, carotid	113102	433.1
241857	Artery stenoses, vertebral	141857	433
241909	Artery stenoses, vertebral	141909	433.2
241969	Artery stenoses, vertebral	141969	435
242021	Artery stenoses, vertebral	142021	435.1
241858	Artery stenosis, basilar	141858	433
241910	Artery stenosis, basilar	141910	433.2
241970	Artery stenosis, basilar	141970	435
242022	Artery stenosis, basilar	142022	435.1
213103	Artery stenosis, carotid	113103	433.1
241859	Artery stenosis, vertebral	141859	433
241911	Artery stenosis, vertebral	141911	433.2
241971	Artery stenosis, vertebral	141971	435
242023	Artery stenosis, vertebral	142023	435.1
242125	Articulatory apraxia	142125	438.81
242126	Articulatory apraxias	142126	438.81
242127	Articulatory dyspraxia	142127	438.81
242128	Articulatory dyspraxias	142128	438.81
1276840	Artscl ntv coron trnspl heart	1176840	414.06	I25.811
213136	AS (atherosclerosis)	113136	440.9	I70.90
128662	ASCVD (arteriosclerotic cardiovascular disease)	28662	429.2, 440.9	I25.10
128772	ASHD (arteriosclerotic heart disease)	28772	414	I25.10
178787	ASO (arteriosclerosis obliterans)	78787	440.9	I70.90
375701	ASVD (arteriosclerotic vascular disease)	275701	440.9	I70.90
1138254	Asymptomatic arteriosclerosis of coronary artery	1038254	414.01	I25.10
375731	Asymptomatic basilar artery stenosis	275731	433	I65.1
475546	Asymptomatic bilateral carotid artery stenosis	375546	433.10, 433.30	I65.23
287355	Asymptomatic carotid artery narrowing without infarction	187355	433.1	I65.29
979312	Asymptomatic carotid artery narrowing without infarction, bilateral	879312	433.10, 433.30	I65.23
725943	Asymptomatic carotid artery narrowing without infarction, left	625943	433.1	I65.22
816037	Asymptomatic carotid artery narrowing without infarction, right	716037	433.1	I65.21
775381	Asymptomatic carotid artery narrowing without infarction, unspecified laterality	675381	433.1	I65.29
358644	Asymptomatic carotid artery stenosis	258644	433.1	I65.29
287357	Asymptomatic carotid artery stenosis with infarction (HCC)	187357	433.11	I63.239
287354	Asymptomatic carotid artery stenosis without infarction	187354	433.1	I65.29
968113	Asymptomatic carotid artery stenosis without infarction, bilateral	868113	433.10, 433.30	I65.23
717793	Asymptomatic carotid artery stenosis without infarction, left	617793	433.1	I65.22
826411	Asymptomatic carotid artery stenosis without infarction, right	726411	433.1	I65.21
879598	Asymptomatic carotid artery stenosis without infarction, unspecified laterality	779598	433.1	I65.29
965576	Asymptomatic carotid artery stenosis, bilateral	865576	433.10, 433.30	I65.23
893857	Asymptomatic carotid artery stenosis, left	793857	433.1	I65.22
844439	Asymptomatic carotid artery stenosis, right	744439	433.1	I65.21
884548	Asymptomatic carotid artery stenosis, unspecified laterality	784548	433.1	I65.29
375732	Asymptomatic cerebral artery occlusion	275732	434.9	I66.9
921945	Asymptomatic coronary heart disease	821945	414.9	I25.9
287317	Asymptomatic myocardial ischemia	187317	414.8	I25.6
287314	Asymptomatic old MI (myocardial infarction)	187314	412	I25.2
373217	Asymptomatic old myocardial infarction	273217	412	I25.2
1079798	Asymptomatic stenosis of both carotid arteries without infarction	979798	433.10, 433.30	I65.23
1079528	Asymptomatic stenosis of both vertebral arteries	979528	433.2	I65.03
1583205	Asymptomatic stenosis of extracranial artery	1483205	440.9	I70.90
1583135	Asymptomatic stenosis of intracranial artery	1483135	437	I67.2
1075512	Asymptomatic stenosis of left carotid artery	975512	433.1	I65.22
1077050	Asymptomatic stenosis of left carotid artery without infarction	977050	433.1	I65.22
1077491	Asymptomatic stenosis of left vertebral artery	977491	433.2	I65.02
375743	Asymptomatic stenosis of multiple or bilateral precerebral arteries	275743	433.3
375745	Asymptomatic stenosis of precerebral artery	275745	433.9	I65.9
1077039	Asymptomatic stenosis of right carotid artery	977039	433.1	I65.21
1078090	Asymptomatic stenosis of right carotid artery without infarction	978090	433.1	I65.21
1079959	Asymptomatic stenosis of right vertebral artery	979959	433.2	I65.01
375771	Asymptomatic vertebral artery stenosis	275771	433.2	I65.09
968181	Asymptomatic vertebral artery stenosis, bilateral	868181	433.2	I65.03
853483	Asymptomatic vertebral artery stenosis, left	753483	433.2	I65.02
843535	Asymptomatic vertebral artery stenosis, right	743535	433.2	I65.01
729858	Asymptomatic vertebral artery stenosis, unspecified laterality	629858	433.2	I65.09
1492910	At risk for altered cerebral tissue perfusion due to history of stroke	1392910	V15.89	Z91.89, Z86.73
247563	Ataxia	147563	438.84
1592375	Ataxia due to and not concurrent with cerebrovascular accident (CVA)	1492375	438.84	I69.393
1592863	Ataxia due to and not concurrent with embolic cerebrovascular accident (CVA)	1492863	438.84	I69.393
1592508	Ataxia due to and not concurrent with hemorrhagic cerebrovascular accident (CVA)	1492508	438.84	I69.193
1602669	Ataxia due to and not concurrent with ischemic cerebrovascular accident (CVA)	1502669	438.84	I69.393
1584358	Ataxia due to and not concurrent with spontaneous intracerebral hemorrhage	1484358	438.84	I69.193
1584291	Ataxia due to and not concurrent with spontaneous subarachnoid hemorrhage	1484291	438.84	I69.093
269466	Ataxia due to cerebrovasc dz	169466	438.84
365945	Ataxia due to old cerebellar infarction	265945	438.84	I69.393
365946	Ataxia due to old cerebral infarction	265946	438.84	I69.393
365947	Ataxia due to old cerebrovascular accident	265947	438.84	I69.393
1289800	Ataxia due to old cerebrovascular accident (CVA)	1189800	438.84	I69.393
912873	Ataxia due to old intracerebral hemorrhage	812873	438.84	I69.193
365949	Ataxia due to old lacunar stroke	265949	438.84	I69.393
365948	Ataxia due to old stroke	265948	438.84	I69.393
912775	Ataxia due to old subarachnoid hemorrhage	812775	438.84	I69.093
913256	Ataxia due to recent cerebral infarction	813256	438.84	I69.393
912548	Ataxia due to recent cerebrovascular accident	812548	438.84	I69.393
1289811	Ataxia due to recent cerebrovascular accident (CVA)	1189811	438.84	I69.393
912547	Ataxia due to recent stroke	812547	438.84	I69.393
381395	Ataxia following cerebral infarction	281395	438.84	I69.393
403769	Ataxia following cerebrovascular disease	303769	438.84	I69.993
381396	Ataxia following nontraumatic intracerebral hemorrhage	281396	438.84	I69.193
381397	Ataxia following nontraumatic subarachnoid hemorrhage	281397	438.84	I69.093
381398	Ataxia following other cerebrovascular disease	281398	438.84
595504	Ataxia following other cerebrovascular disease	495504	438.84	I69.893
I69.893	Ataxia following other cerebrovascular disease	450953		I69.893
381399	Ataxia following other nontraumatic intracranial hemorrhage	281399	438.84
595820	Ataxia following other nontraumatic intracranial hemorrhage	495820	438.84	I69.293
1343769	Ataxia following unspecified cerebrovascular disease	1243769	438.84	I69.993
I69.993	Ataxia following unspecified cerebrovascular disease	460645		I69.993
375725	Ataxia or gait disturbance following stroke	275725	438.84
316533	Ataxia S/P CVA	216533	438.84	I69.993
311119	Ataxia unspecified	211119	438.84
261662	Ataxia, appendicular	161662	438.84
438.84.ICD-9-CM	Ataxia, late effect of cerebrovascular disease	19173	438.84	I69.993
278890	Ataxia, limb	178890	438.84
377351	Ataxia, post-stroke	277351	438.84	I69.393
307311	Ataxia, unspecified	207311	438.84
261661	Ataxias	161661	438.84
261660	Ataxias, appendicular	161660	438.84
278891	Ataxias, limb	178891	438.84
261659	Ataxy	161659	438.84
152333	Atheroma	52333	440.9	I70.90
129234	Atheroma of artery	29234	440.9	I70.90
935329	Atheroma of artery of extremity (HCC)	835329	440.2	I70.209
129530	Atheroma of cerebral arteries	29530	437	I67.2
185464	Atheromas	85464	440.9
213205	Atheromatosis	113205	440.9	I70.90
213206	Atheromatous degeneration	113206	440.9	I70.90
152334	Atheromatous plaque	52334	440.9	I70.90
488798	Atheroscler native arteries the extremities w/intermit claudication (HCC)	388798	440.21	I70.219
489168	Atheroscler nonbiologic bypass graft both legs w/intermit claudication (HCC)	389168	440.3	I70.613
489143	Atheroscler nonbiologic bypass graft extremity w/intermit claudication (HCC)	389143	440.3	I70.619
489164	Atheroscler nonbiologic bypass graft left leg w/intermit claudication (HCC)	389164	440.3	I70.612
483163	Atheroscler nonbiologic bypass graft left leg w/ulceration ankle (HCC)	383163	440.3	I70.643
483166	Atheroscler nonbiologic bypass graft left leg w/ulceration calf (HCC)	383166	440.30, 707.12	I70.642
483164	Atheroscler nonbiologic bypass graft left leg w/ulceration thigh (HCC)	383164	440.30, 707.11	I70.641
489167	Atheroscler nonbiologic bypass graft right leg w/intermit claudication (HCC)	389167	440.3	I70.611
483168	Atheroscler nonbiologic bypass graft right leg w/ulceration ankle (HCC)	383168	440.30, 707.13	I70.633
483170	Atheroscler nonbiologic bypass graft right leg w/ulceration calf (HCC)	383170	440.30, 707.12	I70.632
483173	Atheroscler nonbiologic bypass graft right leg w/ulceration thigh (HCC)	383173	440.30, 707.11	I70.631
489173	Atheroscler of bypass graft of both legs with intermit claudication (HCC)	389173	440.3	I70.313
489145	Atheroscler of bypass graft of extremity with intermit claudication (HCC)	389145	440.3	I70.319
489171	Atheroscler of bypass graft of left leg with intermittent claudication (HCC)	389171	440.3	I70.312
489172	Atheroscler of bypass graft of right leg with intermit claudication (HCC)	389172	440.3	I70.311
489318	Atheroscler of coronary artery bypass graft w/unstable angina pectoris	389318	411.1
489319	Atheroscler of coronary artery bypass graft w/unstable angina pectoris (HCC)	389319	414.05, 411.1	I25.700
489179	Atheroscler of native artery of both legs with intermit claudication (HCC)	389179	440.21	I70.213
489177	Atheroscler of native artery of left leg with intermit claudication (HCC)	389177	440.21	I70.212
489178	Atheroscler of native artery of right leg with intermit claudication (HCC)	389178	440.21	I70.211
489339	Atheroscler of nonbiologic bypass graft of bilateral legs w/gangrene (HCC)	389339	440.30, 785.4	I70.663
483162	Atheroscler of nonbiologic bypass graft of both legs with rest pain (HCC)	383162	440.3	I70.623
489144	Atheroscler of nonbiologic bypass graft of extremity with rest pain (HCC)	389144	440.3	I70.629
483226	Atheroscler of nonbiologic bypass graft of left leg with ulceration (HCC)	383226	440.3	I70.649
483172	Atheroscler of nonbiologic bypass graft of right leg with rest pain (HCC)	383172	440.3	I70.621
483227	Atheroscler of nonbiologic bypass graft of right leg with ulceration (HCC)	383227	440.30, 707.9	I70.639
192422	Atheroscler-extremty	92422	440.2
192424	Atheroscler-limb w/ ulcer	92424	440.23
431455	Atheroscler-limb&claudic	331455	440.21
1275063	Atheroscler-limb&claudic	1175063	440.21	I70.219
213207	Atheroscleroses	113207	440.9
235829	Atheroscleroses, cerebral	135829	437
235830	Atheroscleroses, intracranial	135830	437
245424	Atherosclerosis	145424	440.8
192429	Atherosclerosis	92429	440.9	I70.90
311896	Atherosclerosis arteries of extremities	211896	440.2
204884	Atherosclerosis generalized	104884	440.9
185465	Atherosclerosis NEC	85465	440.8	I70.8
295033	Atherosclerosis of abdominal aorta (HCC)	195033	440	I70.0
I70.0	Atherosclerosis of aorta	395630		I70.0
440.0.ICD-9-CM	Atherosclerosis of aorta (HCC)	5167	440	I70.0
1110587	Atherosclerosis of aorta with gangrene (HCC)	1010587	440.0, 785.4	I70.0, I96
1110673	Atherosclerosis of aorta without gangrene (HCC)	1010673	440	I70.0
341801	Atherosclerosis of aortic arch (HCC)	241801	440	I70.0
1300093	Atherosclerosis of aortic bifurcation and common iliac arteries (HCC)	1200093	440.0, 440.8	I70.0, I70.8
416375	Atherosclerosis of aorto-iliac bypass graft (HCC)	316375	440.3	I70.309
198420	Atherosclerosis of arteries	98420	440.8	I70.8
213208	Atherosclerosis of arteries of extremities (HCC)	113208	440.2	I70.209
129235	Atherosclerosis of arteries of the extremities	29235	440.2
377179	Atherosclerosis of artery	277179	440.8	I70.8
1116137	Atherosclerosis of artery of both lower extremities (HCC)	1016137	440.2	I70.203
1584455	Atherosclerosis of artery of both upper extremities (HCC)	1484455	440.2	I70.208
1131540	Atherosclerosis of artery of extremity with gangrene (HCC)	1031540	440.24	I70.269
1113991	Atherosclerosis of artery of extremity with intermittent claudication (HCC)	1013991	440.21	I70.219
1114101	Atherosclerosis of artery of extremity with rest pain (HCC)	1014101	440.22	I70.229
1130684	Atherosclerosis of artery of extremity with ulceration (HCC)	1030684	440.23	I70.299, L97.909
1114627	Atherosclerosis of artery of extremity without gangrene (HCC)	1014627	440.2	I70.209
1121145	Atherosclerosis of artery of left lower extremity (HCC)	1021145	440.2	I70.202
1598403	Atherosclerosis of artery of left upper extremity (HCC)	1498403	440.2	I70.208
1582861	Atherosclerosis of artery of lower extremity (HCC)	1482861	440.2	I70.209
1116178	Atherosclerosis of artery of right lower extremity (HCC)	1016178	440.2	I70.201
1598571	Atherosclerosis of artery of right upper extremity (HCC)	1498571	440.2	I70.208
1581795	Atherosclerosis of autologous artery coronary artery bypass graft	1481795	414.04	I25.810
453091	Atherosclerosis of autologous artery coronary artery bypass graft with angina pectoris	353091	413.9
453092	Atherosclerosis of autologous artery coronary artery bypass graft with angina pectoris (HCC)	353092	414.04, 413.9	I25.729
450810	Atherosclerosis of autologous artery coronary artery bypass graft with angina pectoris with documented spasm	350810	413.9
450811	Atherosclerosis of autologous artery coronary artery bypass graft with angina pectoris with documented spasm (HCC)	350811	414.04, 413.9	I25.721
447231	Atherosclerosis of autologous artery coronary artery bypass graft with other forms of angina pectoris	347231	413.9
1146063	Atherosclerosis of autologous artery coronary artery bypass graft with other forms of angina pectoris (HCC)	1046063	414.04, 413.9	I25.728
1404608	Atherosclerosis of autologous artery coronary artery bypass graft with stable angina (HCC)	1304608	414.04, 413.9	I25.728
443245	Atherosclerosis of autologous artery coronary artery bypass graft with unstable angina pectoris	343245	411.1
443246	Atherosclerosis of autologous artery coronary artery bypass graft with unstable angina pectoris (HCC)	343246	414.04, 411.1	I25.720
I25.721	Atherosclerosis of autologous artery coronary artery bypass graft(s) with angina pectoris with documented spasm	456825		I25.721
1340587	Atherosclerosis of autologous artery coronary artery bypass graft(s) with angina pectoris with documented spasm (HCC)	1240587	414.04, 413.9	I25.721
I25.728	Atherosclerosis of autologous artery coronary artery bypass graft(s) with other forms of angina pectoris	460180		I25.728
1343388	Atherosclerosis of autologous artery coronary artery bypass graft(s) with other forms of angina pectoris (HCC)	1243388	414.04, 413.9	I25.728
I25.729	Atherosclerosis of autologous artery coronary artery bypass graft(s) with unspecified angina pectoris	460914		I25.729
1343984	Atherosclerosis of autologous artery coronary artery bypass graft(s) with unspecified angina pectoris (HCC)	1243984	414.04, 413.9	I25.729
I25.720	Atherosclerosis of autologous artery coronary artery bypass graft(s) with unstable angina pectoris	463560		I25.720
1346202	Atherosclerosis of autologous artery coronary artery bypass graft(s) with unstable angina pectoris (HCC)	1246202	414.04, 411.1	I25.720
1582583	Atherosclerosis of autologous coronary artery bypass graft	1482583	414.04	I25.810
1285754	Atherosclerosis of autologous vein bypass graft of both lower extremities with bilateral ulceration (HCC)	1185754	440.23, 707.10	I70.439, I70.449
1385058	Atherosclerosis of autologous vein bypass graft of both lower extremities with bilateral ulceration, unspecified site	1285058	440.23, 707.10	I70.439, I70.449
1421749	Atherosclerosis of autologous vein bypass graft of both lower extremities with bilateral ulceration, unspecified ulceration site (HCC)	1321749	440.23, 707.10	I70.439, I70.449
1278049	Atherosclerosis of autologous vein coronary artery bypass graft	1178049	414.02	I25.810
452677	Atherosclerosis of autologous vein coronary artery bypass graft with angina pectoris	352677	413.9
452678	Atherosclerosis of autologous vein coronary artery bypass graft with angina pectoris (HCC)	352678	414.02, 413.9	I25.719
442137	Atherosclerosis of autologous vein coronary artery bypass graft with angina pectoris with documented spasm	342137	413.9
442138	Atherosclerosis of autologous vein coronary artery bypass graft with angina pectoris with documented spasm (HCC)	342138	414.02, 413.9	I25.711
446853	Atherosclerosis of autologous vein coronary artery bypass graft with other forms of angina pectoris	346853	413.9
1146062	Atherosclerosis of autologous vein coronary artery bypass graft with other forms of angina pectoris (HCC)	1046062	414.02, 413.9	I25.718
1404586	Atherosclerosis of autologous vein coronary artery bypass graft with stable angina pectoris (HCC)	1304586	414.02, 413.9	I25.718
444648	Atherosclerosis of autologous vein coronary artery bypass graft with unstable angina pectoris	344648	411.1
444649	Atherosclerosis of autologous vein coronary artery bypass graft with unstable angina pectoris (HCC)	344649	414.02, 411.1	I25.710
I25.711	Atherosclerosis of autologous vein coronary artery bypass graft(s) with angina pectoris with documented spasm	460319		I25.711
1343501	Atherosclerosis of autologous vein coronary artery bypass graft(s) with angina pectoris with documented spasm (HCC)	1243501	414.02, 413.9	I25.711
I25.718	Atherosclerosis of autologous vein coronary artery bypass graft(s) with other forms of angina pectoris	462522		I25.718
1345338	Atherosclerosis of autologous vein coronary artery bypass graft(s) with other forms of angina pectoris (HCC)	1245338	414.02, 413.9	I25.718
I25.719	Atherosclerosis of autologous vein coronary artery bypass graft(s) with unspecified angina pectoris	463281		I25.719
1345968	Atherosclerosis of autologous vein coronary artery bypass graft(s) with unspecified angina pectoris (HCC)	1245968	414.02, 413.9	I25.719
I25.710	Atherosclerosis of autologous vein coronary artery bypass graft(s) with unstable angina pectoris	463708		I25.710
1346322	Atherosclerosis of autologous vein coronary artery bypass graft(s) with unstable angina pectoris (HCC)	1246322	414.02, 411.1	I25.710
1394673	Atherosclerosis of autologous vein coronary artery bypass graft, angina presence unspecified	1294673	414.02	I25.810
416376	Atherosclerosis of both carotid arteries	316376	433.10, 433.30	I65.23
490749	Atherosclerosis of both carotid arteries	390749	433.3
874600	Atherosclerosis of both carotid arteries, right	774600	433.10, 433.30	I65.21
1495967	Atherosclerosis of both iliac arteries	1395967	440.8	I70.8
1285764	Atherosclerosis of both lower extremities (HCC)	1185764	440.2	I70.203
1285795	Atherosclerosis of both lower extremities with bilateral ulceration (HCC)	1185795	440.23, 707.10	I70.239, I70.249
1286180	Atherosclerosis of both lower extremities with bilateral ulceration of ankles (HCC)	1186180	440.23, 707.13	I70.233, I70.243
1286187	Atherosclerosis of both lower extremities with bilateral ulceration of calves (HCC)	1186187	440.23, 707.12	I70.232, I70.242
1286188	Atherosclerosis of both lower extremities with bilateral ulceration of heels (HCC)	1186188	440.23, 707.14	I70.234, I70.244
1286169	Atherosclerosis of both lower extremities with bilateral ulceration of midfeet (HCC)	1186169	440.23, 707.14	I70.234, I70.244
1364834	Atherosclerosis of both lower extremities with bilateral ulceration of other part of feet	1264834	440.23, 707.15	I70.235, I70.245
1364826	Atherosclerosis of both lower extremities with bilateral ulceration of other part of lower legs	1264826	440.23, 707.19	I70.238, I70.248
1286183	Atherosclerosis of both lower extremities with bilateral ulceration of thighs (HCC)	1186183	440.23, 707.11	I70.231, I70.241
1285749	Atherosclerosis of both lower extremities with gangrene (HCC)	1185749	440.24	I70.263
1285825	Atherosclerosis of both lower extremities with intermittent claudication (HCC)	1185825	440.21	I70.213
1364763	Atherosclerosis of both lower extremities with other clinical manifestation	1264763	440.29	I70.293
1285787	Atherosclerosis of both lower extremities with rest pain (HCC)	1185787	440.22	I70.223
489169	Atherosclerosis of bypass graft of both legs with gangrene (HCC)	389169	440.30, 785.4	I70.363
489174	Atherosclerosis of bypass graft of both legs with rest pain (HCC)	389174	440.3	I70.323
387116	Atherosclerosis of bypass graft of both lower extremities (HCC)	287116	440.3	I70.303
1285780	Atherosclerosis of bypass graft of both lower extremities with bilateral ulceration (HCC)	1185780	440.30, 707.10	I70.339, I70.349
1286176	Atherosclerosis of bypass graft of both lower extremities with bilateral ulceration of ankles (HCC)	1186176	440.30, 707.13	I70.333, I70.343
1286165	Atherosclerosis of bypass graft of both lower extremities with bilateral ulceration of calves (HCC)	1186165	440.30, 707.12	I70.332, I70.342
1286171	Atherosclerosis of bypass graft of both lower extremities with bilateral ulceration of heels (HCC)	1186171	440.30, 707.14	I70.334, I70.344
1286181	Atherosclerosis of bypass graft of both lower extremities with bilateral ulceration of midfeet (HCC)	1186181	440.30, 707.14	I70.334, I70.344
1364824	Atherosclerosis of bypass graft of both lower extremities with bilateral ulceration of other part of feet (HCC)	1264824	440.30, 707.15	I70.335, I70.345
1364841	Atherosclerosis of bypass graft of both lower extremities with bilateral ulceration of other part of lower legs (HCC)	1264841	440.30, 707.19	I70.338, I70.348
1286157	Atherosclerosis of bypass graft of both lower extremities with bilateral ulceration of thighs (HCC)	1186157	440.30, 707.11	I70.331, I70.341
1383802	Atherosclerosis of bypass graft of both lower extremities with bilateral ulceration, unspecified site	1283802	440.30, 707.10	I70.339, I70.349
1422721	Atherosclerosis of bypass graft of both lower extremities with bilateral ulceration, unspecified ulceration site (HCC)	1322721	440.30, 707.10	I70.339, I70.349
442867	Atherosclerosis of bypass graft of both lower extremities with gangrene (HCC)	342867	440.30, 785.4	I70.363
444650	Atherosclerosis of bypass graft of both lower extremities with intermittent claudication (HCC)	344650	440.3	I70.313
1364773	Atherosclerosis of bypass graft of both lower extremities with other clinical manifestation (HCC)	1264773	440.3	I70.393
444651	Atherosclerosis of bypass graft of both lower extremities with rest pain (HCC)	344651	440.3	I70.323
1386955	Atherosclerosis of bypass graft of both lower extremities, with unspecified presence of clinical manifestation (HCC)	1286955	440.3	I70.303
441939	Atherosclerosis of bypass graft of coronary artery of transplanted heart with angina pectoris	341939	413.9
441940	Atherosclerosis of bypass graft of coronary artery of transplanted heart with angina pectoris (HCC)	341940	414.07, 413.9	I25.769
441537	Atherosclerosis of bypass graft of coronary artery of transplanted heart with angina pectoris with documented spasm	341537	413.9
I25.761	Atherosclerosis of bypass graft of coronary artery of transplanted heart with angina pectoris with documented spasm	455830		I25.761
441538	Atherosclerosis of bypass graft of coronary artery of transplanted heart with angina pectoris with documented spasm (HCC)	341538	414.07, 413.9	I25.761
441540	Atherosclerosis of bypass graft of coronary artery of transplanted heart with other forms of angina pectoris	341540	414.07
441539	Atherosclerosis of bypass graft of coronary artery of transplanted heart with other forms of angina pectoris	341539	413.9
I25.768	Atherosclerosis of bypass graft of coronary artery of transplanted heart with other forms of angina pectoris	455168		I25.768
1146053	Atherosclerosis of bypass graft of coronary artery of transplanted heart with other forms of angina pectoris (HCC)	1046053	414.07, 413.9	I25.768
I25.769	Atherosclerosis of bypass graft of coronary artery of transplanted heart with unspecified angina pectoris	461347		I25.769
1344354	Atherosclerosis of bypass graft of coronary artery of transplanted heart with unspecified angina pectoris (HCC)	1244354	414.07, 413.9	I25.769
441541	Atherosclerosis of bypass graft of coronary artery of transplanted heart with unstable angina	341541	411.1
I25.760	Atherosclerosis of bypass graft of coronary artery of transplanted heart with unstable angina	454470		I25.760
441542	Atherosclerosis of bypass graft of coronary artery of transplanted heart with unstable angina (HCC)	341542	414.07, 411.1	I25.760
441543	Atherosclerosis of bypass graft of coronary artery of transplanted heart without angina pectoris	341543	414.07	I25.812
I25.812	Atherosclerosis of bypass graft of coronary artery of transplanted heart without angina pectoris	453918		I25.812
255136	Atherosclerosis of bypass graft of extremities	155136	440.3
364002	Atherosclerosis of bypass graft of extremity (HCC)	264002	440.3	I70.309
401612	Atherosclerosis of bypass graft of extremity with gangrene (HCC)	301612	440.3	I70.369
1383968	Atherosclerosis of bypass graft of extremity with gangrene, unspecified extremity (HCC)	1283968	440.3	I70.369
446486	Atherosclerosis of bypass graft of extremity with intermittent claudication (HCC)	346486	440.3	I70.319
1383319	Atherosclerosis of bypass graft of extremity with intermittent claudication, unspecified extremity (HCC)	1283319	440.3	I70.319
1364766	Atherosclerosis of bypass graft of extremity with other clinical manifestation	1264766	440.3	I70.399
1384016	Atherosclerosis of bypass graft of extremity with other clinical manifestation, unspecified extremity (HCC)	1284016	440.3	I70.399
403067	Atherosclerosis of bypass graft of extremity with rest pain (HCC)	303067	440.3	I70.329
1382860	Atherosclerosis of bypass graft of extremity with rest pain, unspecified extremity (HCC)	1282860	440.3	I70.329
1288051	Atherosclerosis of bypass graft of extremity with ulceration (HCC)	1188051	440.30, 707.9	I70.35
1387993	Atherosclerosis of bypass graft of extremity with ulceration, unspecified extremity (HCC)	1287993	440.30, 707.9	I70.35
1385428	Atherosclerosis of bypass graft of extremity, unspecified extremity, with unspecified presence of clinical manifestation (HCC)	1285428	440.3	I70.309
483185	Atherosclerosis of bypass graft of left leg with ulceration (HCC)	383185	440.3	I70.349
483180	Atherosclerosis of bypass graft of left leg with ulceration of ankle (HCC)	383180	440.3	I70.343
483181	Atherosclerosis of bypass graft of left leg with ulceration of calf (HCC)	383181	440.30, 707.12	I70.342
483183	Atherosclerosis of bypass graft of left leg with ulceration of thigh (HCC)	383183	440.30, 707.11	I70.341
395378	Atherosclerosis of bypass graft of left lower extremity (HCC)	295378	440.3	I70.302
399489	Atherosclerosis of bypass graft of left lower extremity with gangrene (HCC)	299489	440.3	I70.362
448289	Atherosclerosis of bypass graft of left lower extremity with intermittent claudication (HCC)	348289	440.3	I70.312
1364784	Atherosclerosis of bypass graft of left lower extremity with other clinical manifestation (HCC)	1264784	440.3	I70.392
398148	Atherosclerosis of bypass graft of left lower extremity with rest pain (HCC)	298148	440.3	I70.322
451557	Atherosclerosis of bypass graft of left lower extremity with ulceration (HCC)	351557	440.3	I70.349
445781	Atherosclerosis of bypass graft of left lower extremity with ulceration of ankle (HCC)	345781	440.3	I70.343
442139	Atherosclerosis of bypass graft of left lower extremity with ulceration of calf (HCC)	342139	440.30, 707.12	I70.342
1285759	Atherosclerosis of bypass graft of left lower extremity with ulceration of heel (HCC)	1185759	440.30, 707.14	I70.344
447953	Atherosclerosis of bypass graft of left lower extremity with ulceration of heel or midfoot	347953	440.3
1285830	Atherosclerosis of bypass graft of left lower extremity with ulceration of midfoot (HCC)	1185830	440.30, 707.14	I70.344
449359	Atherosclerosis of bypass graft of left lower extremity with ulceration of other part of foot	349359	440.3
1338338	Atherosclerosis of bypass graft of left lower extremity with ulceration of other part of foot (HCC)	1238338	440.3	I70.345
447606	Atherosclerosis of bypass graft of left lower extremity with ulceration of other part of lower leg	347606	440.3
1338350	Atherosclerosis of bypass graft of left lower extremity with ulceration of other part of lower leg (HCC)	1238350	440.3	I70.348
447954	Atherosclerosis of bypass graft of left lower extremity with ulceration of thigh (HCC)	347954	440.30, 707.11	I70.341
1384083	Atherosclerosis of bypass graft of left lower extremity with ulceration, unspecified site	1284083	440.3	I70.349
1421513	Atherosclerosis of bypass graft of left lower extremity with ulceration, unspecified ulceration site (HCC)	1321513	440.3	I70.349
1387178	Atherosclerosis of bypass graft of left lower extremity, with unspecified presence of clinical manifestation (HCC)	1287178	440.3	I70.302
377181	Atherosclerosis of bypass graft of limb (HCC)	277181	440.3	I70.309
1285768	Atherosclerosis of bypass graft of lower extremity (HCC)	1185768	440.3	I70.309
1285819	Atherosclerosis of bypass graft of lower extremity with gangrene (HCC)	1185819	440.30, 785.4	I70.369
1422099	Atherosclerosis of bypass graft of lower extremity with gangrene, unspecified laterality (HCC)	1322099	440.30, 785.4	I70.369
1285737	Atherosclerosis of bypass graft of lower extremity with intermittent claudication (HCC)	1185737	440.30, 443.9	I70.319
1422998	Atherosclerosis of bypass graft of lower extremity with intermittent claudication, unspecified laterality (HCC)	1322998	440.30, 443.9	I70.319
1364801	Atherosclerosis of bypass graft of lower extremity with other clinical manifestation	1264801	440.3	I70.399
1422151	Atherosclerosis of bypass graft of lower extremity with other clinical manifestation, unspecified laterality (HCC)	1322151	440.3	I70.399
1285748	Atherosclerosis of bypass graft of lower extremity with rest pain (HCC)	1185748	440.3	I70.329
1423042	Atherosclerosis of bypass graft of lower extremity with rest pain, unspecified laterality (HCC)	1323042	440.3	I70.329
1421638	Atherosclerosis of bypass graft of lower extremity, unspecified laterality, with unspecified presence of clinical manifestation (HCC)	1321638	440.3	I70.309
1388391	Atherosclerosis of bypass graft of lower extremity, with unspecified presence of clinical manifestation	1288391	440.3	I70.309
398812	Atherosclerosis of bypass graft of other extremity	298812	440.3
1338360	Atherosclerosis of bypass graft of other extremity	1238360	440.3	I70.308
406602	Atherosclerosis of bypass graft of other extremity with gangrene	306602	440.3
1339647	Atherosclerosis of bypass graft of other extremity with gangrene (HCC)	1239647	440.3	I70.368
444325	Atherosclerosis of bypass graft of other extremity with intermittent claudication	344325	440.3
1339592	Atherosclerosis of bypass graft of other extremity with intermittent claudication (HCC)	1239592	440.3	I70.318
1364803	Atherosclerosis of bypass graft of other extremity with other clinical manifestation (HCC)	1264803	440.3	I70.398
401613	Atherosclerosis of bypass graft of other extremity with rest pain	301613	440.3
1339771	Atherosclerosis of bypass graft of other extremity with rest pain (HCC)	1239771	440.3	I70.328
398813	Atherosclerosis of bypass graft of other extremity with ulceration	298813	440.3
1339853	Atherosclerosis of bypass graft of other extremity with ulceration (HCC)	1239853	440.30, 707.9	I70.35
1388816	Atherosclerosis of bypass graft of other extremity, with unspecified presence of clinical manifestation (HCC)	1288816	440.3	I70.308
484052	Atherosclerosis of bypass graft of right leg with rest pain (HCC)	384052	440.3	I70.321
483189	Atherosclerosis of bypass graft of right leg with ulceration (HCC)	383189	440.30, 707.10	I70.339
483186	Atherosclerosis of bypass graft of right leg with ulceration of ankle (HCC)	383186	440.3	I70.333
483187	Atherosclerosis of bypass graft of right leg with ulceration of calf (HCC)	383187	440.3	I70.332
483188	Atherosclerosis of bypass graft of right leg with ulceration of thigh (HCC)	383188	440.3	I70.331
393353	Atherosclerosis of bypass graft of right lower extremity (HCC)	293353	440.3	I70.301
405883	Atherosclerosis of bypass graft of right lower extremity with gangrene (HCC)	305883	440.3	I70.361
445782	Atherosclerosis of bypass graft of right lower extremity with intermittent claudication (HCC)	345782	440.3	I70.311
1364751	Atherosclerosis of bypass graft of right lower extremity with other clinical manifestation (HCC)	1264751	440.3	I70.391
448625	Atherosclerosis of bypass graft of right lower extremity with rest pain (HCC)	348625	440.3	I70.321
442868	Atherosclerosis of bypass graft of right lower extremity with ulceration (HCC)	342868	440.30, 707.10	I70.339
453471	Atherosclerosis of bypass graft of right lower extremity with ulceration of ankle (HCC)	353471	440.3	I70.333
445783	Atherosclerosis of bypass graft of right lower extremity with ulceration of calf (HCC)	345783	440.3	I70.332
1285728	Atherosclerosis of bypass graft of right lower extremity with ulceration of heel (HCC)	1185728	440.30, 707.14	I70.334
450077	Atherosclerosis of bypass graft of right lower extremity with ulceration of heel or midfoot	350077	440.3
1285831	Atherosclerosis of bypass graft of right lower extremity with ulceration of midfoot (HCC)	1185831	440.30, 707.14	I70.334
448290	Atherosclerosis of bypass graft of right lower extremity with ulceration of other part of foot	348290	440.3
1338339	Atherosclerosis of bypass graft of right lower extremity with ulceration of other part of foot (HCC)	1238339	440.3	I70.335
450429	Atherosclerosis of bypass graft of right lower extremity with ulceration of other part of lower leg	350429	440.3
1338351	Atherosclerosis of bypass graft of right lower extremity with ulceration of other part of lower leg (HCC)	1238351	440.3	I70.338
450812	Atherosclerosis of bypass graft of right lower extremity with ulceration of thigh (HCC)	350812	440.3	I70.331
1382785	Atherosclerosis of bypass graft of right lower extremity with ulceration, unspecified site	1282785	440.30, 707.10	I70.339
1422132	Atherosclerosis of bypass graft of right lower extremity with ulceration, unspecified ulceration site (HCC)	1322132	440.30, 707.10	I70.339
1387587	Atherosclerosis of bypass graft of right lower extremity, with unspecified presence of clinical manifestation (HCC)	1287587	440.3	I70.301
244846	Atherosclerosis of bypass graft of the extremities	144846	440.3
1274438	Atherosclerosis of bypass graft of the extremities	1174438	440.3	I70.309
605302	Atherosclerosis of CABG w angina pectoris w documented spasm (HCC)	505302	414.05, 413.9	I25.701
606154	Atherosclerosis of CABG w oth angina pectoris (HCC)	506154	414.05, 413.9	I25.708
606141	Atherosclerosis of CABG w unsp angina pectoris (HCC)	506141	414.05, 413.9	I25.709
605467	Atherosclerosis of CABG w unstable angina pectoris (HCC)	505467	414.05, 411.1	I25.700
1511686	Atherosclerosis of CABG w/o angina pectoris	1411686	414.05	I25.810
606001	Atherosclerosis of CABG, unsp, w oth angina pectoris (HCC)	506001	414.05, 413.9	I25.708
1512874	Atherosclerosis of CABG, unsp, w unsp angina pectoris (HCC)	1412874	414.05, 413.9	I25.709
1512560	Atherosclerosis of CABG, unsp, w unstable angina pectoris (HCC)	1412560	414.05, 411.1	I25.700
468370	Atherosclerosis of celiac artery	368370	440.8	I70.8
936520	Atherosclerosis of coronary artery	836520	414	I25.10
320074	Atherosclerosis of coronary artery bypass graft	220074	414.04	I25.810
1112946	Atherosclerosis of coronary artery bypass graft of native heart	1012946	414.04	I25.810
1283719	Atherosclerosis of coronary artery bypass graft of native heart with angina pectoris (HCC)	1183719	414.05, 413.9	I25.709
1112947	Atherosclerosis of coronary artery bypass graft of native heart with angina pectoris with documented spasm (HCC)	1012947	414.05, 413.9	I25.701
1218280	Atherosclerosis of coronary artery bypass graft of native heart with other forms of angina pectoris (HCC)	1118280	414.05, 413.9	I25.708
1404580	Atherosclerosis of coronary artery bypass graft of native heart with stable angina pectoris (HCC)	1304580	414.04, 413.9	I25.708
1218281	Atherosclerosis of coronary artery bypass graft of native heart with unspecified angina pectoris	1118281	414.05, 413.9	I25.709
1112948	Atherosclerosis of coronary artery bypass graft of native heart with unstable angina pectoris (HCC)	1012948	414.05, 411.1	I25.700
1112949	Atherosclerosis of coronary artery bypass graft of native heart without angina pectoris	1012949	414.05	I25.810
1395927	Atherosclerosis of coronary artery bypass graft of native heart, angina presence unspecified	1295927	414.04	I25.810
1289595	Atherosclerosis of coronary artery bypass graft of transplanted heart	1189595	414.07	I25.812
1404591	Atherosclerosis of coronary artery bypass graft of transplanted heart with stable angina pectoris (HCC)	1304591	414.07, 413.9	I25.768
1395456	Atherosclerosis of coronary artery bypass graft of transplanted heart, angina presence unspecified	1295456	414.07	I25.812
484081	Atherosclerosis of coronary artery bypass graft w/o angina pectoris	384081	414.05	I25.810
403068	Atherosclerosis of coronary artery bypass graft with angina pectoris	303068	413.9
403069	Atherosclerosis of coronary artery bypass graft with angina pectoris (HCC)	303069	414.05, 413.9	I25.709
446148	Atherosclerosis of coronary artery bypass graft with angina pectoris with documented spasm	346148	413.9
446149	Atherosclerosis of coronary artery bypass graft with angina pectoris with documented spasm (HCC)	346149	414.05, 413.9	I25.701
1218237	Atherosclerosis of coronary artery bypass graft with angina pectoris with documented spasm, unspecified whether native or transplanted heart (HCC)	1118237	414.05, 413.9	I25.701
1218232	Atherosclerosis of coronary artery bypass graft with angina pectoris, unspecified whether native or transplanted heart (HCC)	1118232	414.05, 413.9	I25.709
449725	Atherosclerosis of coronary artery bypass graft with other forms of angina pectoris	349725	413.9
1146061	Atherosclerosis of coronary artery bypass graft with other forms of angina pectoris	1046061	414.05, 413.9	I25.708
1274069	Atherosclerosis of coronary artery bypass graft with other forms of angina pectoris, unspecified whether native or transplanted heart (HCC)	1174069	414.05, 413.9	I25.708
1404583	Atherosclerosis of coronary artery bypass graft with stable angina pectoris (HCC)	1304583	414.04, 413.9	I25.708
1421995	Atherosclerosis of coronary artery bypass graft with stable angina pectoris, unspecified whether native or transplanted heart (HCC)	1321995	414.04, 413.9	I25.708
445784	Atherosclerosis of coronary artery bypass graft with unstable angina pectoris	345784	411.1
445785	Atherosclerosis of coronary artery bypass graft with unstable angina pectoris (HCC)	345785	414.05, 411.1	I25.700
1218245	Atherosclerosis of coronary artery bypass graft with unstable angina pectoris, unspecified whether native or transplanted heart (HCC)	1118245	414.05, 411.1	I25.700
451192	Atherosclerosis of coronary artery bypass graft without angina pectoris	351192	414.05	I25.810
1218252	Atherosclerosis of coronary artery bypass graft without angina pectoris, unspecified whether native or transplanted heart	1118252	414.05	I25.810
1345585	Atherosclerosis of coronary artery bypass graft(s) without angina pectoris	1245585	414.05	I25.810
I25.810	Atherosclerosis of coronary artery bypass graft(s) without angina pectoris	462815		I25.810
I25.701	Atherosclerosis of coronary artery bypass graft(s), unspecified, with angina pectoris with documented spasm	458411		I25.701
1341923	Atherosclerosis of coronary artery bypass graft(s), unspecified, with angina pectoris with documented spasm (HCC)	1241923	414.05, 413.9	I25.701
I25.708	Atherosclerosis of coronary artery bypass graft(s), unspecified, with other forms of angina pectoris	458412		I25.708
1341924	Atherosclerosis of coronary artery bypass graft(s), unspecified, with other forms of angina pectoris (HCC)	1241924	414.05, 413.9	I25.708
I25.709	Atherosclerosis of coronary artery bypass graft(s), unspecified, with unspecified angina pectoris	457263		I25.709
1340960	Atherosclerosis of coronary artery bypass graft(s), unspecified, with unspecified angina pectoris (HCC)	1240960	414.05, 413.9	I25.709
I25.700	Atherosclerosis of coronary artery bypass graft(s), unspecified, with unstable angina pectoris	465340		I25.700
1347676	Atherosclerosis of coronary artery bypass graft(s), unspecified, with unstable angina pectoris (HCC)	1247676	414.05, 411.1	I25.700
1390117	Atherosclerosis of coronary artery bypass graft, angina presence unspecified, unspecified whether native or transplanted heart	1290117	414.04	I25.810
1280338	Atherosclerosis of coronary artery of native heart	1180338	414.01	I25.10
1280863	Atherosclerosis of coronary artery of native heart with angina pectoris (HCC)	1180863	414.01, 413.9	I25.119
1280853	Atherosclerosis of coronary artery of native heart with angina pectoris and documented spasm (HCC)	1180853	414.01, 413.9	I25.111
1391935	Atherosclerosis of coronary artery of native heart with angina pectoris and documented spasm, unspecified vessel or lesion type (HCC)	1291935	414.01, 413.9	I25.111
1396636	Atherosclerosis of coronary artery of native heart with angina pectoris, unspecified vessel or lesion type (HCC)	1296636	414.01, 413.9	I25.119
1355303	Atherosclerosis of coronary artery of native heart with other form of angina pectoris	1255303	414.01, 413.9	I25.118
1390699	Atherosclerosis of coronary artery of native heart with other form of angina pectoris, unspecified vessel or lesion type (HCC)	1290699	414.01, 413.9	I25.118
1404576	Atherosclerosis of coronary artery of native heart with stable angina pectoris (HCC)	1304576	414.01, 413.9	I25.118
1421663	Atherosclerosis of coronary artery of native heart with stable angina pectoris, unspecified vessel or lesion type (HCC)	1321663	414.01, 413.9	I25.118
1280822	Atherosclerosis of coronary artery of native heart with unstable angina pectoris (HCC)	1180822	414.01, 411.1	I25.110
1394794	Atherosclerosis of coronary artery of native heart with unstable angina pectoris, unspecified vessel or lesion type (HCC)	1294794	414.01, 411.1	I25.110
1280862	Atherosclerosis of coronary artery of native heart without angina pectoris	1180862	414.01	I25.10
1397898	Atherosclerosis of coronary artery of native heart without angina pectoris, unspecified vessel or lesion type	1297898	414.01	I25.10
1396400	Atherosclerosis of coronary artery of native heart, angina presence unspecified, unspecified vessel or lesion type	1296400	414.01	I25.10
1093764	Atherosclerosis of coronary artery of transplanted heart	993764	414.06	I25.811
1280912	Atherosclerosis of coronary artery of transplanted heart with angina pectoris (HCC)	1180912	414.06, 413.9	I25.759
1280847	Atherosclerosis of coronary artery of transplanted heart with angina pectoris and documented spasm (HCC)	1180847	414.06, 413.9	I25.751
1397242	Atherosclerosis of coronary artery of transplanted heart with angina pectoris and documented spasm, unspecified vessel or lesion type (HCC)	1297242	414.06, 413.9	I25.751
1396071	Atherosclerosis of coronary artery of transplanted heart with angina pectoris, unspecified vessel or lesion type (HCC)	1296071	414.06, 413.9	I25.759
1355302	Atherosclerosis of coronary artery of transplanted heart with other form of angina pectoris	1255302	414.06, 413.9	I25.758
1394562	Atherosclerosis of coronary artery of transplanted heart with other form of angina pectoris, unspecified vessel or lesion type (HCC)	1294562	414.06, 413.9	I25.758
1404595	Atherosclerosis of coronary artery of transplanted heart with stable angina pectoris (HCC)	1304595	414.06, 413.9	I25.758
1422360	Atherosclerosis of coronary artery of transplanted heart with stable angina pectoris, unspecified vessel or lesion type (HCC)	1322360	414.06, 413.9	I25.758
1280873	Atherosclerosis of coronary artery of transplanted heart with unstable angina pectoris (HCC)	1180873	414.06, 413.9	I25.750
1395393	Atherosclerosis of coronary artery of transplanted heart with unstable angina pectoris, unspecified vessel or lesion type (HCC)	1295393	414.06, 413.9	I25.750
1280920	Atherosclerosis of coronary artery of transplanted heart without angina pectoris	1180920	414.06	I25.811
1395654	Atherosclerosis of coronary artery of transplanted heart without angina pectoris, unspecified vessel or lesion type	1295654	414.06	I25.811
1390429	Atherosclerosis of coronary artery of transplanted heart, angina presence unspecified, unspecified vessel or lesion type	1290429	414.06	I25.811
1280885	Atherosclerosis of coronary artery with angina pectoris (HCC)	1180885	414.00, 413.9	I25.119
1107154	Atherosclerosis of coronary artery with angina pectoris and documented spasm (HCC)	1007154	414.00, 413.9	I25.111
1397280	Atherosclerosis of coronary artery with angina pectoris and documented spasm, unspecified vessel or lesion type, unspecified whether native or transplanted heart (HCC)	1297280	414.00, 413.9	I25.111
1394981	Atherosclerosis of coronary artery with angina pectoris, unspecified vessel or lesion type, unspecified whether native or transplanted heart (HCC)	1294981	414.00, 413.9	I25.119
1355307	Atherosclerosis of coronary artery with other form of angina pectoris	1255307	414.00, 413.9	I25.118
1393800	Atherosclerosis of coronary artery with other form of angina pectoris, unspecified vessel or lesion type, unspecified whether native or transplanted heart (HCC)	1293800	414.00, 413.9	I25.118
1404582	Atherosclerosis of coronary artery with stable angina pectoris (HCC)	1304582	414.00, 413.9	I25.118
1422440	Atherosclerosis of coronary artery with stable angina pectoris, unspecified vessel or lesion type, unspecified whether native or transplanted heart (HCC)	1322440	414.00, 413.9	I25.118
1107142	Atherosclerosis of coronary artery with unstable angina pectoris (HCC)	1007142	414.00, 411.1	I25.110
1395518	Atherosclerosis of coronary artery with unstable angina pectoris, unspecified vessel or lesion type, unspecified whether native or transplanted heart (HCC)	1295518	414.00, 411.1	I25.110
1107227	Atherosclerosis of coronary artery without angina pectoris	1007227	414	I25.10
1394119	Atherosclerosis of coronary artery without angina pectoris, unspecified vessel or lesion type, unspecified whether native or transplanted heart	1294119	414	I25.10
958849	Atherosclerosis of coronary artery without graft	858849	414	I25.10
1104560	Atherosclerosis of coronary artery without history of bypass graft	1004560	414	I25.10
1390621	Atherosclerosis of coronary artery, angina presence unspecified, unspecified vessel or lesion type, unspecified whether native or transplanted heart	1290621	414	I25.10
250443	Atherosclerosis of extremity artery with intermittant claudication	150443	440.21
1285778	Atherosclerosis of extremity with gangrene (HCC)	1185778	440.24	I70.269
1285814	Atherosclerosis of extremity with intermittent claudication (HCC)	1185814	440.21	I70.219
1364759	Atherosclerosis of extremity with other clinical manifestation	1264759	440.29	I70.299
1285779	Atherosclerosis of extremity with rest pain (HCC)	1185779	440.22	I70.229
1287798	Atherosclerosis of extremity with ulceration (HCC)	1187798	440.23, 707.9	I70.209, L98.499
344281	Atherosclerosis of hypogastric artery	244281	440.8	I70.8
1594793	Atherosclerosis of iliac artery	1494793	440.8	I70.8
1592121	Atherosclerosis of left anterior descending (LAD) artery	1492121	414.01	I25.10
416224	Atherosclerosis of left carotid artery	316224	433.1	I65.22
1593030	Atherosclerosis of left circumflex artery	1493030	414.01	I25.10
1300012	Atherosclerosis of left common carotid artery	1200012	433.1	I65.22
1592264	Atherosclerosis of left iliac artery	1492264	440.8	I70.8
1116118	Atherosclerosis of left leg (HCC)	1016118	440.2	I70.202
1285736	Atherosclerosis of left lower extremity (HCC)	1185736	440.2	I70.202
1285785	Atherosclerosis of left lower extremity with gangrene (HCC)	1185785	440.24	I70.262
1285824	Atherosclerosis of left lower extremity with intermittent claudication (HCC)	1185824	440.21	I70.212
1364774	Atherosclerosis of left lower extremity with other clinical manifestation	1264774	440.29	I70.292
1285783	Atherosclerosis of left lower extremity with rest pain (HCC)	1185783	440.22	I70.222
1285774	Atherosclerosis of left lower extremity with ulceration (HCC)	1185774	440.23, 707.10	I70.249
1285801	Atherosclerosis of left lower extremity with ulceration of ankle (HCC)	1185801	440.23, 707.13	I70.243
1285784	Atherosclerosis of left lower extremity with ulceration of calf (HCC)	1185784	440.23, 707.12	I70.242
1285798	Atherosclerosis of left lower extremity with ulceration of heel (HCC)	1185798	440.23, 707.14	I70.244
1285792	Atherosclerosis of left lower extremity with ulceration of midfoot (HCC)	1185792	440.23, 707.14	I70.244
1364780	Atherosclerosis of left lower extremity with ulceration of other part of foot	1264780	440.23, 707.15	I70.245
1364785	Atherosclerosis of left lower extremity with ulceration of other part of lower leg	1264785	440.23, 707.19	I70.248
1285817	Atherosclerosis of left lower extremity with ulceration of thigh (HCC)	1185817	440.23, 707.11	I70.241
1598591	Atherosclerosis of left renal artery (HCC)	1498591	440.1	I70.1
378760	Atherosclerosis of leg with intermittent claudication (HCC)	278760	440.21	I70.219
1285775	Atherosclerosis of lower extremity (HCC)	1185775	440.2	I70.209
1100713	Atherosclerosis of lower extremity with claudication (HCC)	1000713	440.21	I70.219
1285786	Atherosclerosis of lower extremity with gangrene (HCC)	1185786	440.24	I70.269
1113992	Atherosclerosis of lower extremity with intermittent claudication (HCC)	1013992	440.21	I70.219
1364802	Atherosclerosis of lower extremity with other clinical manifestation	1264802	440.29	I70.299
1285744	Atherosclerosis of lower extremity with rest pain (HCC)	1185744	440.22	I70.229
1285742	Atherosclerosis of lower extremity with ulceration (HCC)	1185742	440.23, 707.10	I70.25
1285821	Atherosclerosis of lower extremity with ulceration of ankle (HCC)	1185821	440.23, 707.13	I70.25
1285828	Atherosclerosis of lower extremity with ulceration of calf (HCC)	1185828	440.23, 707.12	I70.25
1285809	Atherosclerosis of lower extremity with ulceration of heel (HCC)	1185809	440.23, 707.14	I70.25
1285822	Atherosclerosis of lower extremity with ulceration of midfoot (HCC)	1185822	440.23, 707.14	I70.25
1364811	Atherosclerosis of lower extremity with ulceration of other part of foot	1264811	440.23, 707.15	I70.25
1364820	Atherosclerosis of lower extremity with ulceration of other part of lower leg	1264820	440.23, 707.19	I70.25
1285735	Atherosclerosis of lower extremity with ulceration of thigh (HCC)	1185735	440.23, 707.11	I70.25
I70.263	Atherosclerosis of native arteries of extremities with gangrene, bilateral legs	462072		I70.263
1344964	Atherosclerosis of native arteries of extremities with gangrene, bilateral legs (HCC)	1244964	440.24	I70.263
I70.262	Atherosclerosis of native arteries of extremities with gangrene, left leg	457277		I70.262
1340970	Atherosclerosis of native arteries of extremities with gangrene, left leg (HCC)	1240970	440.24	I70.262
I70.268	Atherosclerosis of native arteries of extremities with gangrene, other extremity	462539		I70.268
1345352	Atherosclerosis of native arteries of extremities with gangrene, other extremity (HCC)	1245352	440.24	I70.268
I70.261	Atherosclerosis of native arteries of extremities with gangrene, right leg	464947		I70.261
1347343	Atherosclerosis of native arteries of extremities with gangrene, right leg (HCC)	1247343	440.24	I70.261
I70.269	Atherosclerosis of native arteries of extremities with gangrene, unspecified extremity	464491		I70.269
1346966	Atherosclerosis of native arteries of extremities with gangrene, unspecified extremity (HCC)	1246966	440.24	I70.269
I70.213	Atherosclerosis of native arteries of extremities with intermittent claudication, bilateral legs	459350		I70.213
1342687	Atherosclerosis of native arteries of extremities with intermittent claudication, bilateral legs (HCC)	1242687	440.21	I70.213
I70.212	Atherosclerosis of native arteries of extremities with intermittent claudication, left leg	460797		I70.212
1343886	Atherosclerosis of native arteries of extremities with intermittent claudication, left leg (HCC)	1243886	440.21	I70.212
I70.218	Atherosclerosis of native arteries of extremities with intermittent claudication, other extremity	459503		I70.218
1342810	Atherosclerosis of native arteries of extremities with intermittent claudication, other extremity (HCC)	1242810	440.21	I70.218
I70.211	Atherosclerosis of native arteries of extremities with intermittent claudication, right leg	458445		I70.211
1341953	Atherosclerosis of native arteries of extremities with intermittent claudication, right leg (HCC)	1241953	440.21	I70.211
I70.219	Atherosclerosis of native arteries of extremities with intermittent claudication, unspecified extremity	465784		I70.219
1348046	Atherosclerosis of native arteries of extremities with intermittent claudication, unspecified extremity (HCC)	1248046	440.21	I70.219
1344979	Atherosclerosis of native arteries of extremities with rest pain, bilateral legs (HCC)	1244979	440.22	I70.223
1346602	Atherosclerosis of native arteries of extremities with rest pain, left leg (HCC)	1246602	440.22	I70.222
1345880	Atherosclerosis of native arteries of extremities with rest pain, other extremity (HCC)	1245880	440.22	I70.228
1346234	Atherosclerosis of native arteries of extremities with rest pain, right leg (HCC)	1246234	440.22	I70.221
I70.229	Atherosclerosis of native arteries of extremities with rest pain, unspecified extremity	402827		I70.229
1302644	Atherosclerosis of native arteries of extremities with rest pain, unspecified extremity (HCC)	1202644	440.22	I70.229
364127	Atherosclerosis of native arteries of extremity with gangrene (HCC)	264127	440.24	I70.269
441448	Atherosclerosis of native arteries of extremity with intermittent claudication (HCC)	341448	440.21	I70.219
380479	Atherosclerosis of native arteries of extremity with rest pain (HCC)	280479	440.22	I70.229
1347452	Atherosclerosis of native arteries of left leg with ulceration of ankle (HCC)	1247452	440.23, 707.13	I70.243
1344963	Atherosclerosis of native arteries of left leg with ulceration of calf (HCC)	1244963	440.23, 707.12	I70.242
1340366	Atherosclerosis of native arteries of left leg with ulceration of heel and midfoot (HCC)	1240366	440.23, 707.10	I70.244
I70.245	Atherosclerosis of native arteries of left leg with ulceration of other part of foot	461083		I70.245
1344126	Atherosclerosis of native arteries of left leg with ulceration of other part of foot (HCC)	1244126	440.23, 707.9	I70.245
1344609	Atherosclerosis of native arteries of left leg with ulceration of other part of lower left leg	1244609	440.23, 707.9	I70.248
1608622	Atherosclerosis of native arteries of left leg with ulceration of other part of lower leg (HCC)	1508622	440.23, 707.9	I70.248
1343758	Atherosclerosis of native arteries of left leg with ulceration of thigh (HCC)	1243758	440.23, 707.11	I70.241
1341451	Atherosclerosis of native arteries of left leg with ulceration of unspecified site (HCC)	1241451	440.23, 707.9	I70.249
I70.25	Atherosclerosis of native arteries of other extremities with ulceration	456695		I70.25
1340477	Atherosclerosis of native arteries of other extremities with ulceration (HCC)	1240477	440.23, 707.9	I70.25
1343157	Atherosclerosis of native arteries of right leg with ulceration of ankle (HCC)	1243157	440.23, 707.13	I70.233
1344626	Atherosclerosis of native arteries of right leg with ulceration of calf (HCC)	1244626	440.23, 707.12	I70.232
1342197	Atherosclerosis of native arteries of right leg with ulceration of heel and midfoot (HCC)	1242197	440.23, 707.9	I70.234
I70.235	Atherosclerosis of native arteries of right leg with ulceration of other part of foot	457116		I70.235
1340833	Atherosclerosis of native arteries of right leg with ulceration of other part of foot (HCC)	1240833	440.23, 707.9	I70.235
1608636	Atherosclerosis of native arteries of right leg with ulceration of other part of lower leg (HCC)	1508636	440.23, 707.9	I70.238
1341817	Atherosclerosis of native arteries of right leg with ulceration of other part of lower right leg	1241817	440.23, 707.9	I70.238
1346721	Atherosclerosis of native arteries of right leg with ulceration of thigh (HCC)	1246721	440.23, 707.11	I70.231
1343029	Atherosclerosis of native arteries of right leg with ulceration of unspecified site (HCC)	1243029	440.23, 707.9	I70.239
200710	Atherosclerosis of native arteries of the extremities	100710	440.2
200711	Atherosclerosis of native arteries of the extremities	100711	440.29
440.24.ICD-9-CM	Atherosclerosis of native arteries of the extremities with gangrene (HCC)	5174	440.24	I70.269
440.21.ICD-9-CM	Atherosclerosis of native arteries of the extremities with intermittent claudication	5171	440.21	I70.219
440.22.ICD-9-CM	Atherosclerosis of native arteries of the extremities with rest pain	5172	440.22	I70.229
985286	Atherosclerosis of native arteries of the extremities with ulceration (HCC)	885286	440.23, 707.9	I70.25
440.23.ICD-9-CM	Atherosclerosis of native arteries of the extremities with ulceration(440.23)	5173	440.23	I73.9, L98.499
440.20.ICD-9-CM	Atherosclerosis of native arteries of the extremities, unspecified	5170	440.2	I70.209
489175	Atherosclerosis of native artery of both legs with gangrene (HCC)	389175	440.24	I70.263
489180	Atherosclerosis of native artery of both legs with rest pain (HCC)	389180	440.22	I70.223
393995	Atherosclerosis of native artery of both lower extremities (HCC)	293995	440.2	I70.203
1285836	Atherosclerosis of native artery of both lower extremities with bilateral ulceration (HCC)	1185836	440.23, 707.10	I70.239, I70.249
1286164	Atherosclerosis of native artery of both lower extremities with bilateral ulceration of ankles (HCC)	1186164	440.23, 707.13	I70.233, I70.243
1285793	Atherosclerosis of native artery of both lower extremities with bilateral ulceration of calf (HCC)	1185793	440.23, 707.12	I70.232, I70.242
1286179	Atherosclerosis of native artery of both lower extremities with bilateral ulceration of calves (HCC)	1186179	440.23, 707.12	I70.232, I70.242
1286182	Atherosclerosis of native artery of both lower extremities with bilateral ulceration of heels (HCC)	1186182	440.23, 707.14	I70.234, I70.244
1286167	Atherosclerosis of native artery of both lower extremities with bilateral ulceration of midfeet (HCC)	1186167	440.23, 707.14	I70.234, I70.244
1364827	Atherosclerosis of native artery of both lower extremities with bilateral ulceration of other part of feet (HCC)	1264827	440.23, 707.15	I70.235, I70.245
1364842	Atherosclerosis of native artery of both lower extremities with bilateral ulceration of other part of lower legs (HCC)	1264842	440.23, 707.19	I70.238, I70.248
1286054	Atherosclerosis of native artery of both lower extremities with bilateral ulceration of thighs (HCC)	1186054	440.23, 707.11	I70.231, I70.241
1384275	Atherosclerosis of native artery of both lower extremities with bilateral ulceration, unspecified site	1284275	440.23, 707.10	I70.239, I70.249
1422384	Atherosclerosis of native artery of both lower extremities with bilateral ulceration, unspecified ulceration site (HCC)	1322384	440.23, 707.10	I70.239, I70.249
443597	Atherosclerosis of native artery of both lower extremities with gangrene (HCC)	343597	440.24	I70.263
442140	Atherosclerosis of native artery of both lower extremities with intermittent claudication (HCC)	342140	440.21	I70.213
1364750	Atherosclerosis of native artery of both lower extremities with other clinical manifestation (HCC)	1264750	440.29	I70.293
444326	Atherosclerosis of native artery of both lower extremities with rest pain (HCC)	344326	440.22	I70.223
1387459	Atherosclerosis of native artery of both lower extremities, with unspecified presence of clinical manifestation (HCC)	1287459	440.2	I70.203
364128	Atherosclerosis of native artery of extremity (HCC)	264128	440.2	I70.209
1285726	Atherosclerosis of native artery of extremity with gangrene (HCC)	1185726	440.24	I70.269
1382964	Atherosclerosis of native artery of extremity with gangrene, unspecified extremity (HCC)	1282964	440.24	I70.269
1285724	Atherosclerosis of native artery of extremity with intermittent claudication (HCC)	1185724	440.21	I70.219
1383486	Atherosclerosis of native artery of extremity with intermittent claudication, unspecified extremity (HCC)	1283486	440.21	I70.219
1364753	Atherosclerosis of native artery of extremity with other clinical manifestation	1264753	440.29	I70.299
1382875	Atherosclerosis of native artery of extremity with other clinical manifestation, unspecified extremity (HCC)	1282875	440.29	I70.299
1285727	Atherosclerosis of native artery of extremity with rest pain (HCC)	1185727	440.22	I70.229
1384557	Atherosclerosis of native artery of extremity with rest pain, unspecified extremity (HCC)	1284557	440.22	I70.229
1287976	Atherosclerosis of native artery of extremity with ulceration (HCC)	1187976	440.23, 707.9	I70.25
1386630	Atherosclerosis of native artery of extremity with ulceration, unspecified extremity (HCC)	1286630	440.23, 707.9	I70.25
1387808	Atherosclerosis of native artery of extremity, unspecified extremity, with unspecified presence of clinical manifestation (HCC)	1287808	440.2	I70.209
484054	Atherosclerosis of native artery of left leg with rest pain (HCC)	384054	440.22	I70.222
483197	Atherosclerosis of native artery of left leg with ulceration (HCC)	383197	440.23, 707.9	I70.249
483191	Atherosclerosis of native artery of left leg with ulceration of ankle (HCC)	383191	440.23, 707.13	I70.243
483193	Atherosclerosis of native artery of left leg with ulceration of calf (HCC)	383193	440.23, 707.12	I70.242
483195	Atherosclerosis of native artery of left leg with ulceration of thigh (HCC)	383195	440.23, 707.11	I70.241
385748	Atherosclerosis of native artery of left lower extremity (HCC)	285748	440.2	I70.202
389222	Atherosclerosis of native artery of left lower extremity with gangrene (HCC)	289222	440.24	I70.262
443959	Atherosclerosis of native artery of left lower extremity with intermittent claudication (HCC)	343959	440.21	I70.212
1364799	Atherosclerosis of native artery of left lower extremity with other clinical manifestation (HCC)	1264799	440.29	I70.292
447955	Atherosclerosis of native artery of left lower extremity with rest pain (HCC)	347955	440.22	I70.222
445786	Atherosclerosis of native artery of left lower extremity with ulceration (HCC)	345786	440.23, 707.9	I70.249
451558	Atherosclerosis of native artery of left lower extremity with ulceration of ankle (HCC)	351558	440.23, 707.13	I70.243
446150	Atherosclerosis of native artery of left lower extremity with ulceration of calf (HCC)	346150	440.23, 707.12	I70.242
1285797	Atherosclerosis of native artery of left lower extremity with ulceration of heel (HCC)	1185797	440.23, 707.14	I70.244
444652	Atherosclerosis of native artery of left lower extremity with ulceration of heel or midfoot	344652	440.23
1285781	Atherosclerosis of native artery of left lower extremity with ulceration of midfoot (HCC)	1185781	440.23, 707.14	I70.244
449727	Atherosclerosis of native artery of left lower extremity with ulceration of other part of foot	349727	440.23
1338398	Atherosclerosis of native artery of left lower extremity with ulceration of other part of foot (HCC)	1238398	440.23, 707.9	I70.245
446487	Atherosclerosis of native artery of left lower extremity with ulceration of other part of lower leg	346487	440.23
1338399	Atherosclerosis of native artery of left lower extremity with ulceration of other part of lower leg (HCC)	1238399	440.23, 707.9	I70.248
452302	Atherosclerosis of native artery of left lower extremity with ulceration of thigh (HCC)	352302	440.23, 707.11	I70.241
1383027	Atherosclerosis of native artery of left lower extremity with ulceration, unspecified site	1283027	440.23, 707.9	I70.249
1422292	Atherosclerosis of native artery of left lower extremity with ulceration, unspecified ulceration site (HCC)	1322292	440.23, 707.9	I70.249
1386250	Atherosclerosis of native artery of left lower extremity, with unspecified presence of clinical manifestation (HCC)	1286250	440.2	I70.202
483199	Atherosclerosis of native artery of leg with ulceration of ankle (HCC)	383199	440.23, 707.13	I70.25
483203	Atherosclerosis of native artery of leg with ulceration of calf (HCC)	383203	440.23, 707.12	I70.25
483205	Atherosclerosis of native artery of leg with ulceration of foot (HCC)	383205	440.23, 707.15	I70.299, L97.509
483207	Atherosclerosis of native artery of leg with ulceration of heel (HCC)	383207	440.23, 707.14	I70.25
483201	Atherosclerosis of native artery of leg with ulceration of midfoot (HCC)	383201	440.23, 707.14	I70.25
1285789	Atherosclerosis of native artery of lower extremity (HCC)	1185789	440.2	I70.209
1285772	Atherosclerosis of native artery of lower extremity with gangrene (HCC)	1185772	440.24	I70.269
1421970	Atherosclerosis of native artery of lower extremity with gangrene, unspecified laterality (HCC)	1321970	440.24	I70.269
1285805	Atherosclerosis of native artery of lower extremity with intermittent claudication (HCC)	1185805	440.21	I70.219
1421569	Atherosclerosis of native artery of lower extremity with intermittent claudication, unspecified laterality (HCC)	1321569	440.21	I70.219
1364768	Atherosclerosis of native artery of lower extremity with other clinical manifestation	1264768	440.29	I70.299
1422069	Atherosclerosis of native artery of lower extremity with other clinical manifestation, unspecified laterality (HCC)	1322069	440.29	I70.299
1285734	Atherosclerosis of native artery of lower extremity with rest pain (HCC)	1185734	440.22	I70.229
1421591	Atherosclerosis of native artery of lower extremity with rest pain, unspecified laterality (HCC)	1321591	440.22	I70.229
1285750	Atherosclerosis of native artery of lower extremity with ulceration (HCC)	1185750	440.23, 707.10	I70.25
454345	Atherosclerosis of native artery of lower extremity with ulceration of ankle (HCC)	354345	440.23, 707.13	I70.25
1421835	Atherosclerosis of native artery of lower extremity with ulceration of ankle, unspecified laterality (HCC)	1321835	440.23, 707.13	I70.25
454343	Atherosclerosis of native artery of lower extremity with ulceration of calf (HCC)	354343	440.23, 707.12	I70.25
1421631	Atherosclerosis of native artery of lower extremity with ulceration of calf, unspecified laterality (HCC)	1321631	440.23, 707.12	I70.25
454360	Atherosclerosis of native artery of lower extremity with ulceration of foot (HCC)	354360	440.23, 707.15	I70.299, L97.509
454356	Atherosclerosis of native artery of lower extremity with ulceration of heel (HCC)	354356	440.23, 707.14	I70.25
1422327	Atherosclerosis of native artery of lower extremity with ulceration of heel, unspecified laterality (HCC)	1322327	440.23, 707.14	I70.25
454358	Atherosclerosis of native artery of lower extremity with ulceration of midfoot (HCC)	354358	440.23, 707.14	I70.25
1421438	Atherosclerosis of native artery of lower extremity with ulceration of midfoot, unspecified laterality (HCC)	1321438	440.23, 707.14	I70.25
1364761	Atherosclerosis of native artery of lower extremity with ulceration of other part of foot	1264761	440.23, 707.15	I70.25
1422669	Atherosclerosis of native artery of lower extremity with ulceration of other part of foot, unspecified laterality (HCC)	1322669	440.23, 707.15	I70.25
1364782	Atherosclerosis of native artery of lower extremity with ulceration of other part of lower leg	1264782	440.23, 707.19	I70.25
1422080	Atherosclerosis of native artery of lower extremity with ulceration of other part of lower leg, unspecified laterality (HCC)	1322080	440.23, 707.19	I70.25
1285812	Atherosclerosis of native artery of lower extremity with ulceration of thigh (HCC)	1185812	440.23, 707.11	I70.25
1422407	Atherosclerosis of native artery of lower extremity with ulceration of thigh, unspecified laterality (HCC)	1322407	440.23, 707.11	I70.25
1422052	Atherosclerosis of native artery of lower extremity with ulceration, unspecified laterality, unspecified ulceration site (HCC)	1322052	440.23, 707.10	I70.25
1384041	Atherosclerosis of native artery of lower extremity with ulceration, unspecified site	1284041	440.23, 707.10	I70.25
1422960	Atherosclerosis of native artery of lower extremity, unspecified laterality, with unspecified presence of clinical manifestation (HCC)	1322960	440.2	I70.209
1386496	Atherosclerosis of native artery of lower extremity, with unspecified presence of clinical manifestation	1286496	440.2	I70.209
425464	Atherosclerosis of native artery of other extremity	325464	440.2
1337954	Atherosclerosis of native artery of other extremity	1237954	440.2	I70.208
401614	Atherosclerosis of native artery of other extremity with gangrene	301614	440.24
1339646	Atherosclerosis of native artery of other extremity with gangrene (HCC)	1239646	440.24	I70.268
442141	Atherosclerosis of native artery of other extremity with intermittent claudication	342141	440.21
1340052	Atherosclerosis of native artery of other extremity with intermittent claudication (HCC)	1240052	440.21	I70.218
1364764	Atherosclerosis of native artery of other extremity with other clinical manifestation (HCC)	1264764	440.29	I70.298
405200	Atherosclerosis of native artery of other extremity with rest pain	305200	440.22
1339664	Atherosclerosis of native artery of other extremity with rest pain (HCC)	1239664	440.22	I70.228
401615	Atherosclerosis of native artery of other extremity with ulceration	301615	440.23
1339605	Atherosclerosis of native artery of other extremity with ulceration (HCC)	1239605	440.23, 707.9	I70.25
1388300	Atherosclerosis of native artery of other extremity, with unspecified presence of clinical manifestation (HCC)	1288300	440.2	I70.208
484053	Atherosclerosis of native artery of right leg with gangrene (HCC)	384053	440.24	I70.261
484055	Atherosclerosis of native artery of right leg with rest pain (HCC)	384055	440.22	I70.221
483215	Atherosclerosis of native artery of right leg with ulceration (HCC)	383215	440.23, 707.9	I70.239
483209	Atherosclerosis of native artery of right leg with ulceration of ankle (HCC)	383209	440.23, 707.13	I70.233
483211	Atherosclerosis of native artery of right leg with ulceration of calf (HCC)	383211	440.23, 707.12	I70.232
483213	Atherosclerosis of native artery of right leg with ulceration of thigh (HCC)	383213	440.23, 707.11	I70.231
403070	Atherosclerosis of native artery of right lower extremity (HCC)	303070	440.2	I70.201
452679	Atherosclerosis of native artery of right lower extremity with gangrene (HCC)	352679	440.24	I70.261
451932	Atherosclerosis of native artery of right lower extremity with intermittent claudication (HCC)	351932	440.21	I70.211
1364757	Atherosclerosis of native artery of right lower extremity with other clinical manifestation (HCC)	1264757	440.29	I70.291
442869	Atherosclerosis of native artery of right lower extremity with rest pain (HCC)	342869	440.22	I70.221
449360	Atherosclerosis of native artery of right lower extremity with ulceration (HCC)	349360	440.23, 707.9	I70.239
443248	Atherosclerosis of native artery of right lower extremity with ulceration of ankle (HCC)	343248	440.23, 707.13	I70.233
442142	Atherosclerosis of native artery of right lower extremity with ulceration of calf (HCC)	342142	440.23, 707.12	I70.232
1285762	Atherosclerosis of native artery of right lower extremity with ulceration of heel (HCC)	1185762	440.23, 707.14	I70.234
445411	Atherosclerosis of native artery of right lower extremity with ulceration of heel or midfoot	345411	440.23
1285773	Atherosclerosis of native artery of right lower extremity with ulceration of midfoot (HCC)	1185773	440.23, 707.14	I70.234
450813	Atherosclerosis of native artery of right lower extremity with ulceration of other part of foot	350813	440.23
1338397	Atherosclerosis of native artery of right lower extremity with ulceration of other part of foot (HCC)	1238397	440.23, 707.9	I70.235
442488	Atherosclerosis of native artery of right lower extremity with ulceration of other part of lower leg	342488	440.23
1338396	Atherosclerosis of native artery of right lower extremity with ulceration of other part of lower leg (HCC)	1238396	440.23, 707.9	I70.238
452304	Atherosclerosis of native artery of right lower extremity with ulceration of thigh (HCC)	352304	440.23, 707.11	I70.231
1384856	Atherosclerosis of native artery of right lower extremity with ulceration, unspecified site	1284856	440.23, 707.9	I70.239
1421837	Atherosclerosis of native artery of right lower extremity with ulceration, unspecified ulceration site (HCC)	1321837	440.23, 707.9	I70.239
1385615	Atherosclerosis of native artery of right lower extremity, with unspecified presence of clinical manifestation (HCC)	1285615	440.2	I70.201
1280331	Atherosclerosis of native coronary artery	1180331	414.01	I25.10
1280333	Atherosclerosis of native coronary artery of native heart	1180333	414.01	I25.10
1280334	Atherosclerosis of native coronary artery of native heart with angina pectoris (HCC)	1180334	414.01, 413.9	I25.119
1280335	Atherosclerosis of native coronary artery of native heart with angina pectoris with documented spasm (HCC)	1180335	414.01, 413.9	I25.111
1355295	Atherosclerosis of native coronary artery of native heart with other form of angina pectoris (HCC)	1255295	414.01, 413.9	I25.118
1404594	Atherosclerosis of native coronary artery of native heart with stable angina pectoris (HCC)	1304594	414.01, 413.9	I25.118
1280336	Atherosclerosis of native coronary artery of native heart with unstable angina pectoris (HCC)	1180336	414.01, 411.1	I25.110
1280337	Atherosclerosis of native coronary artery of native heart without angina pectoris	1180337	414.01	I25.10
1394490	Atherosclerosis of native coronary artery of native heart, angina presence unspecified	1294490	414.01	I25.10
1280332	Atherosclerosis of native coronary artery of transplanted heart	1180332	414.06	I25.811
441941	Atherosclerosis of native coronary artery of transplanted heart with angina pectoris	341941	413.9
441942	Atherosclerosis of native coronary artery of transplanted heart with angina pectoris (HCC)	341942	414.06, 413.9	I25.759
441544	Atherosclerosis of native coronary artery of transplanted heart with angina pectoris with documented spasm	341544	413.9
I25.751	Atherosclerosis of native coronary artery of transplanted heart with angina pectoris with documented spasm	454247		I25.751
441545	Atherosclerosis of native coronary artery of transplanted heart with angina pectoris with documented spasm (HCC)	341545	414.06, 413.9	I25.751
441546	Atherosclerosis of native coronary artery of transplanted heart with other forms of angina pectoris	341546	413.9
I25.758	Atherosclerosis of native coronary artery of transplanted heart with other forms of angina pectoris	454248		I25.758
1146011	Atherosclerosis of native coronary artery of transplanted heart with other forms of angina pectoris (HCC)	1046011	414.06, 413.9	I25.758
1404590	Atherosclerosis of native coronary artery of transplanted heart with stable angina pectoris (HCC)	1304590	414.06, 413.9	I25.758
I25.759	Atherosclerosis of native coronary artery of transplanted heart with unspecified angina pectoris	461064		I25.759
1344109	Atherosclerosis of native coronary artery of transplanted heart with unspecified angina pectoris (HCC)	1244109	414.06, 413.9	I25.759
441548	Atherosclerosis of native coronary artery of transplanted heart with unstable angina	341548	411.1
I25.750	Atherosclerosis of native coronary artery of transplanted heart with unstable angina	454245		I25.750
441549	Atherosclerosis of native coronary artery of transplanted heart with unstable angina (HCC)	341549	414.06, 411.1	I25.750
441550	Atherosclerosis of native coronary artery of transplanted heart without angina pectoris	341550	414.06	I25.811
I25.811	Atherosclerosis of native coronary artery of transplanted heart without angina pectoris	453917		I25.811
1392347	Atherosclerosis of native coronary artery of transplanted heart, angina presence unspecified	1292347	414.06	I25.811
1104541	Atherosclerosis of native coronary artery with angina pectoris (HCC)	1004541	414.01, 413.9	I25.119
1104542	Atherosclerosis of native coronary artery with angina pectoris with documented spasm (HCC)	1004542	414.01, 413.9	I25.111
1375777	Atherosclerosis of native coronary artery with angina pectoris with documented spasm, unspecified whether native or transplanted heart (HCC)	1275777	414.01, 413.9	I25.111
1375719	Atherosclerosis of native coronary artery with angina pectoris, unspecified whether native or transplanted heart (HCC)	1275719	414.01, 413.9	I25.119
1355294	Atherosclerosis of native coronary artery with other form of angina pectoris	1255294	414.01, 413.9	I25.118
1375886	Atherosclerosis of native coronary artery with other form of angina pectoris, unspecified whether native or transplanted heart (HCC)	1275886	414.01, 413.9	I25.118
1404592	Atherosclerosis of native coronary artery with stable angina pectoris (HCC)	1304592	414.01, 413.9	I25.118
1422419	Atherosclerosis of native coronary artery with stable angina pectoris, unspecified whether native or transplanted heart (HCC)	1322419	414.01, 413.9	I25.118
1104543	Atherosclerosis of native coronary artery with unstable angina pectoris (HCC)	1004543	414.01, 411.1	I25.110
1376179	Atherosclerosis of native coronary artery with unstable angina pectoris, unspecified whether native or transplanted heart (HCC)	1276179	414.01, 411.1	I25.110
1104544	Atherosclerosis of native coronary artery without angina pectoris	1004544	414.01	I25.10
1376020	Atherosclerosis of native coronary artery without angina pectoris, unspecified whether native or transplanted heart	1276020	414.01	I25.10
1396845	Atherosclerosis of native coronary artery, angina presence unspecified, unspecified whether native or transplanted heart	1296845	414.01	I25.10
1289597	Atherosclerosis of nonautologous biological coronary artery bypass graft	1189597	414.03	I25.810
450079	Atherosclerosis of nonautologous biological coronary artery bypass graft with angina pectoris	350079	413.9
450080	Atherosclerosis of nonautologous biological coronary artery bypass graft with angina pectoris (HCC)	350080	414.03, 413.9	I25.739
450081	Atherosclerosis of nonautologous biological coronary artery bypass graft with angina pectoris with documented spasm	350081	413.9
450082	Atherosclerosis of nonautologous biological coronary artery bypass graft with angina pectoris with documented spasm (HCC)	350082	414.03, 413.9	I25.731
446152	Atherosclerosis of nonautologous biological coronary artery bypass graft with other forms of angina pectoris	346152	413.9
1146002	Atherosclerosis of nonautologous biological coronary artery bypass graft with other forms of angina pectoris (HCC)	1046002	414.03, 413.9	I25.738
1405125	Atherosclerosis of non-autologous biological coronary artery bypass graft with stable angina pectoris (HCC)	1305125	414.03, 413.9	I25.738
443960	Atherosclerosis of nonautologous biological coronary artery bypass graft with unstable angina pectoris	343960	411.1
443961	Atherosclerosis of nonautologous biological coronary artery bypass graft with unstable angina pectoris (HCC)	343961	414.03, 411.1	I25.730
I25.731	Atherosclerosis of nonautologous biological coronary artery bypass graft(s) with angina pectoris with documented spasm	457537		I25.731
1341190	Atherosclerosis of nonautologous biological coronary artery bypass graft(s) with angina pectoris with documented spasm (HCC)	1241190	414.03, 413.9	I25.731
I25.738	Atherosclerosis of nonautologous biological coronary artery bypass graft(s) with other forms of angina pectoris	458562		I25.738
1342054	Atherosclerosis of nonautologous biological coronary artery bypass graft(s) with other forms of angina pectoris (HCC)	1242054	414.03, 413.9	I25.738
I25.739	Atherosclerosis of nonautologous biological coronary artery bypass graft(s) with unspecified angina pectoris	464167		I25.739
1346690	Atherosclerosis of nonautologous biological coronary artery bypass graft(s) with unspecified angina pectoris (HCC)	1246690	414.03, 413.9	I25.739
I25.730	Atherosclerosis of nonautologous biological coronary artery bypass graft(s) with unstable angina pectoris	459012		I25.730
1342421	Atherosclerosis of nonautologous biological coronary artery bypass graft(s) with unstable angina pectoris (HCC)	1242421	414.03, 411.1	I25.730
1391137	Atherosclerosis of nonautologous biological coronary artery bypass graft, angina presence unspecified	1291137	414.03	I25.810
1582925	Atherosclerosis of non-autologous coronary artery bypass graft	1482925	414.03	I25.810
489141	Atherosclerosis of nonbiologic bypass graft of extremity with gangrene (HCC)	389141	440.30, 785.4	I70.669
483220	Atherosclerosis of nonbiologic bypass graft of left leg with gangrene (HCC)	383220	440.30, 785.4	I70.662
483222	Atherosclerosis of nonbiologic bypass graft of left leg with rest pain (HCC)	383222	440.3	I70.622
483223	Atherosclerosis of nonbiologic bypass graft of right leg with gangrene (HCC)	383223	440.30, 785.4	I70.661
448997	Atherosclerosis of nonbiological bypass graft of bilateral lower extremities with gangrene (HCC)	348997	440.30, 785.4	I70.663
483225	Atherosclerosis of nonbiological bypass graft of both legs (HCC)	383225	440.3	I70.603
442144	Atherosclerosis of nonbiological bypass graft of both lower extremities (HCC)	342144	440.3	I70.603
1285743	Atherosclerosis of nonbiological bypass graft of both lower extremities with bilateral ulceration (HCC)	1185743	440.30, 707.10	I70.639, I70.649
[truncated: 7,008 more rows]
